# Supplementary material for: Selective Functionalization with Organophosphite Ligands of Atomically Precise Platinum Chini Clusters
Source: Inorg Chem. 2026 May 20;65(22):12661–77. doi: 10.1021/acs.inorgchem.6c01632 (PMC13250994; doi:10.1021/acs.inorgchem.6c01632)
Supplement: Supplementary file 1 [file ic6c01632_si_001.xyz]

59
[Pt9(CO)17{e-P(OMe)3}]2� (PBEh) E -3683.097297837906 a.u.
  Pt          9.94089483623121     13.90404466197135     13.45774795901351
  Pt          7.73731262646637     15.26023778180971     14.29657740472659
  Pt          9.50445274758577     14.29230853647378     16.12597280225514
  Pt          7.26482171905366     12.14627159796798     16.14983103802747
  Pt          5.64774670969890     12.98976480216130     14.14845414175645
  Pt          7.88947242843999     11.59912888439768     13.59402114994729
  C           8.70613124182794     15.17791341816233     12.43135708963977
  C           6.25740308147658     16.33572421396932     13.85109685948756
  C           7.97311214215907     15.70815782300181     16.30244167555175
  C          10.15550649378567     14.19683650351299     17.88213817533662
  C          11.17839646869649     13.63537394823401     15.07022243482964
  C           7.61456747922687     11.98016689830797     17.99685122399800
  C           5.52700679431490     13.31403954528986     16.20585311287818
  C           4.04400627281413     13.80093885714849     13.57255889317808
  C           6.57160104286802     12.60206368495114     12.32034080593101
  C           8.91692142718239     10.68505452618939     12.29612559293099
  C           8.85834848908762     11.05239576616609     15.35747520361395
  O           8.63643153241149     15.75733461456736     11.42455877966083
  O           5.38000043379758     17.01654322011579     13.58459630570801
  O           7.57629289949472     16.46916979551747     17.08379703725990
  O          10.57239377788281     14.16875077837859     18.94590262432259
  O          12.30099058963859     13.43898002527143     15.31925676467758
  O           7.81871917209294     11.86131204352751     19.11311228410158
  O           4.86156910910603     13.86708113399510     16.97709406538142
  O           3.06215018823060     14.26318809996617     13.22056161942973
  O           6.45045078516281     12.86157650978341     11.19478722221291
  O           9.48073219359477     10.08411026120768     11.50548605224035
  O           9.77856062864388     10.44266748181763     15.71600182009054
  P          11.40340001186047     13.40837154999074     11.84884964401907
  O          12.77848149966306     14.27642412454215     11.87200745101469
  O          11.00660766287906     13.65472449323215     10.30083898858843
  O          12.04528626307584     11.93080950245422     11.72176737974756
  Pt          6.77651082633804      8.75371968694791     13.91390582490186
  Pt          5.11485987536205      9.98768683094004     15.67801833807876
  Pt          4.62556284522771     10.15560469710144     13.01283343333670
  C           5.91104850161753      8.87604761213803     12.01900870735136
  C           8.20838448929823      7.58959864224552     13.57740151164869
  C           6.59921406336581      8.55450139995851     15.97574373968139
  C           4.58419319633885     10.26039691902409     17.46670566449958
  C           3.39107570644278     10.51819059883062     14.67681394529413
  C           3.53854533037720     10.75204683358158     11.60544316004627
  O           6.02678076489969      8.38577863575497     10.97136619506519
  O           9.06618995862014      6.86307717827757     13.37380882025327
  O           7.01988897746059      7.90132890888044     16.83826077282141
  O           4.26016237148071     10.40293204274263     18.55167517398313
  O           2.27752405428950     10.76638826570431     14.89269600544693
  O           2.87401448815273     11.10190916186683     10.74510342017076
  C          12.32052834784187     11.14488111963073     12.86864861085137
  H          13.24177863278524     11.47008468349069     13.35521617944506
  H          12.43669133894754     10.11645389934874     12.53138973938135
  H          11.51287886189701     11.18015075622889     13.60063148540444
  C           9.80726381422863     13.11682629709510      9.77047330424854
  H           9.49082377141616     13.76216310152607      8.95303480652255
  H           8.99931723103476     13.08120758357113     10.50167186452906
  H           9.97732600368336     12.10870028753980      9.38826075265722
  C          12.72036131299276     15.66862236144028     12.10609813016208
  H          13.73032660206017     16.00061419937968     12.34476169135317
  H          12.06170105441478     15.91953704460127     12.94137582337503
  H          12.37311883097382     16.20597316806749     11.21944029793015
59
[Pt9(CO)17{c-P(OMe)3}]2� (PBEh) E -3683.087399769093 a.u.
  Pt          9.54985942965525     13.72400466049904     13.38147419173163
  Pt          7.76853869083041     15.55254909203895     14.31860221533191
  Pt          9.48970746705521     14.32672748764385     16.04476168602104
  Pt          7.66273425418085     11.89081843028956     15.89894354936347
  Pt          5.82294431401478     13.04251975559708     14.27787028727133
  Pt          7.64959646301848     11.30218044849596     13.28156705691134
  C           8.42316503487462     15.12549256647822     12.37535710242841
  C           6.67481555807823     17.03965963683333     13.99600642300458
  C           8.15537051652388     15.87059200603279     16.34203947322116
  C          10.29743333511952     14.24235367604268     17.73737215269181
  C          10.95832719537514     13.40698583342045     14.87140779477699
  C           8.28218404940145     11.59651883023077     17.65622972759712
  C           6.06974541812250     13.20972151664043     16.31253621113630
  C           6.18526189957607     12.49240617194313     12.33122504924709
  C           8.37738420387846     10.47359394493083     11.74209808755665
  C           9.01994350168042     10.75451605044218     14.78499706953179
  O           8.31205238172634     15.56290886933088     11.30432635451490
  O           6.11934744530793     18.02165046210258     13.80527621009420
  O           7.85268024457514     16.62819459500820     17.17080552174498
  O          10.80582621572778     14.22571246973956     18.76015804772224
  O          12.05671568715238     13.04992422070117     14.97341223962960
  O           8.63686370304083     11.38668008019723     18.72059158390751
  O           5.62162302853459     13.68842361550493     17.27278207546044
  O           5.88911035020793     12.70374132655909     11.22415140006294
  O           8.81300233791944      9.99206615109410     10.80364391655257
  O          10.03409843308562     10.20823551393569     14.91062819569141
  Pt          7.10798686585986      8.28862274612861     14.21062151675372
  Pt          5.31598957124080      9.95220694695215     15.43770848287864
  Pt          5.10768211820570      9.43838622095436     12.76835647857670
  C           6.44962014816685      7.93415526152693     12.27523709413928
  C           8.58987574020272      7.15002271658768     14.31030452166808
  C           6.69990290301167      8.61208016730059     16.23253796386253
  C           4.54933715795011     10.56394986628877     17.05529993484710
  C           3.68557185843059     10.02348258550721     14.21298781489969
  C           4.18482577162840      9.65641249488130     11.15794284835678
  O           6.63086949543656      7.18750225963393     11.40245498229827
  O           9.47977907422118      6.43653842151649     14.36489319612626
  O           6.98465204504237      8.17079317863850     17.26803175671583
  O           4.06730789705738     10.88796841794765     18.03609858300936
  O           2.52776089146649     10.09231914730889     14.28076518842435
  O           3.61335763601620      9.76772120208879     10.17329929128842
  C          10.45097015776967     12.92190231141944     11.93112958093226
  O          11.02139193641094     12.47070400206725     11.05199254982739
  P           3.94760063123766     14.25986905385731     14.11345701267494
  O           2.57487870729056     13.46486801349221     13.77460244773683
  O           3.34395853745477     14.95381209673057     15.43642911662350
  O           3.86923869232515     15.53801804243895     13.10089971327624
  C           2.45728801364634     12.78448611341718     12.54289281752840
  H           3.32923106773003     12.16722183578166     12.32230277678582
  H           2.30525726706459     13.48621264876933     11.71693733900091
  H           1.59013556495825     12.13197641606990     12.61072348994593
  C           3.99632910073756     16.04858929824661     16.04935368592974
  H           5.07839479180767     15.93078625480967     16.09401054625168
  H           3.62509304738307     16.11177938866827     17.07044730353880
  H           3.76453404581849     16.97785766337598     15.52435929045174
  C           4.57781463566514     15.60905499891582     11.87900596953733
  H           5.60900742255914     15.27567629983068     11.97450639860224
  H           4.58050223862153     16.65304580990553     11.56759286828373
  H           4.09703180891808     15.01232370720667     11.10093881602151
59
[Pt9(CO)17{e-P(OMe)3}]2� (TPSS0) E -3688.688509552481 a.u.
  Pt          9.89343813816384     13.99533868730559     13.40187519997306
  Pt          7.69657578190971     15.42863234801099     14.06361002355647
  Pt          9.27135543006946     14.40420399615805     16.00401073871939
  Pt          7.40294905771470     11.91845938530083     15.93391782376382
  Pt          5.88844796467342     12.91386469608992     13.95354425740516
  Pt          8.04587739592576     11.42087043020883     13.37533461605198
  C           8.71638705910765     15.20730234787420     12.24126503304934
  C           6.33533544198424     16.60228876796563     13.50847065242172
  C           7.78872136500081     15.85858355616154     16.08826569167831
  C           9.80875135172860     14.32939690744710     17.80345001984585
  C          11.02016844947821     13.70173735293700     15.08757594864468
  C           7.73551313189862     11.66817556320772     17.77944492262612
  C           5.70557265337602     13.14132075728978     16.02322803143307
  C           4.36528279546218     13.88886608233853     13.39873657674873
  C           6.71214947255204     12.41257170422041     12.10964612970232
  C           9.05205169251960     10.48481595260665     12.08240996014499
  C           9.00155593032094     10.84662251645039     15.14611180701563
  O           8.67612478389109     15.70437167000589     11.18720959666018
  O           5.54232740459816     17.35423696523603     13.17545274938777
  O           7.36164647596673     16.63190782390737     16.84425256000352
  O          10.16015678277594     14.32979746718276     18.89090570776170
  O          12.11468018791757     13.47342496392875     15.42377022184604
  O           7.93092791976406     11.49899904633014     18.88954983004813
  O           5.03480676280686     13.67603294879343     16.80251825903509
  O           3.43856770442308     14.46396801499058     13.06739509340962
  O           6.54701781708243     12.60216508239769     10.97574135746029
  O           9.60526897038614      9.87356819785379     11.29314919701879
  O           9.93509060351016     10.25238296475587     15.49876416532368
  P          11.46355531379724     13.50571723595259     11.89412660371839
  O          12.80859711756093     14.37920121728545     12.01995262229892
  O          11.16710166858147     13.75239806124745     10.34082468566043
  O          12.12675642357371     12.05353699744043     11.79657520398646
  Pt          6.57027131637099      8.72624190454452     14.02420433149018
  Pt          5.07161493683752      9.83903494752250     15.97005773880045
  Pt          4.42004656830017     10.22370924441500     13.38021900497383
  C           5.57599475042402      8.97035423750057     12.20740563602933
  C           7.92862238560103      7.53044886288856     13.51322093818253
  C           6.54167809133560      8.36556153419868     16.06471681443111
  C           4.63473694752517     10.00133086436208     17.79348005720448
  C           3.33664738462014     10.59050495468746     15.12516285618077
  C           3.19865749283115     10.83152166997095     12.08506720501211
  O           5.59236724006445      8.52703250063084     11.13216555768525
  O           8.72751200996468      6.77157378625104     13.21368443204751
  O           7.00579150503453      7.63555386438247     16.84182720076833
  O           4.34773790493646     10.07479947890430     18.89577938171080
  O           2.26743551296885     10.91837231400603     15.44328749199657
  O           2.44239733999929     11.16305396295688     11.29656192893005
  C          12.38522068114808     11.27656461369375     12.96481158619050
  H          13.25491982557226     11.66703528205381     13.48953050069198
  H          12.57562131471468     10.26422834431724     12.62109153215059
  H          11.52767559242374     11.28202929315670     13.63231966342355
  C          10.01362743874723     13.17311059012369      9.73220357909577
  H           9.73989026952061     13.81572001426230      8.90111167241770
  H           9.18319414900854     13.12113956656829     10.43222546577427
  H          10.25671788703053     12.17398692216104      9.37503478662275
  C          12.73756563287982     15.76526340778203     12.32445421112216
  H          13.70434172770065     16.04641999753948     12.73466523775818
  H          11.95181046012015     15.95911794107004     13.05450830584858
  H          12.54098458579726     16.33741719116657     11.41758859705909
59
[Pt9(CO)17{c-P(OMe)3}]2� (TPSS0) E -3688.675865283431 a.u.
  Pt          9.60740998827320     13.79945340395951     13.31361221487645
  Pt          7.85557283693031     15.56705469949744     14.34852351238499
  Pt          9.57733356440736     14.26994717082327     15.97977096328864
  Pt          7.59626603449606     11.92807146297892     15.85471062891003
  Pt          5.77200133578290     13.07420443985089     14.23124871633205
  Pt          7.62838614573068     11.37256649505854     13.23731410713383
  C           8.43679925503998     15.20993890278550     12.37364241311189
  C           6.74524384851274     17.05681900819548     14.10313019727497
  C           8.27172496571567     15.81723679462695     16.37565244146243
  C          10.41789241418432     14.11468418526224     17.65452063366999
  C          11.02772580618562     13.39087644920857     14.77463358974815
  C           8.18028164132300     11.60753189656893     17.62468848781279
  C           5.97297106073005     13.22217559318369     16.27127701979295
  C           6.13317279956092     12.53178474053267     12.28380357723449
  C           8.37969719026094     10.55142321491370     11.70579038768600
  C           8.97342746845503     10.80036748357680     14.75646963823486
  O           8.27929894664248     15.67442103044905     11.31776178088712
  O           6.17033197434439     18.03483526758443     13.95412517063652
  O           7.99380173833454     16.54899674672217     17.23738753796753
  O          10.95318211808546     14.05891743718979     18.66200932125556
  O          12.12414126237605     13.01541415939033     14.84951298295815
  O           8.50222758563450     11.37460879656122     18.69362422817987
  O           5.50496291585003     13.68799400691285     17.22852277359204
  O           5.81747695165341     12.73428649770073     11.17998874679608
  O           8.83605245200841     10.07239397336818     10.77691239292009
  O           9.98223128705390     10.24743992306496     14.89563777513038
  Pt          7.06675393108569      8.27339419637986     14.29054912509231
  Pt          5.29873662507837      9.87889828696145     15.56892803710540
  Pt          5.06251711162642      9.42920190668604     12.91264635731855
  C           6.40629298687482      7.95209812225837     12.35287071610527
  C           8.55208627591017      7.12880052441562     14.34651680961525
  C           6.71267442187188      8.55055857134879     16.32238069610633
  C           4.53021210540284     10.44498728785615     17.20090217234113
  C           3.66123799802346     10.04980582082134     14.34000110475540
  C           4.10424765676424      9.62871511150275     11.31454477745501
  O           6.58957953068556      7.22805797120024     11.45959572842672
  O           9.43486751071075      6.40586576360307     14.37899638612156
  O           7.02337106523271      8.09099402042542     17.34418180332677
  O           4.04115934369380     10.73316654149649     18.18906543451562
  O           2.50813058482606     10.18522039641966     14.41223775131265
  O           3.50810724169876      9.71651485682493     10.34286242484159
  C          10.50895167652673     13.08070499916172     11.82104348360719
  O          11.08707364795030     12.69384164571656     10.91673035081203
  P           3.88311039608472     14.26755483435128     14.03797063472136
  O           2.53437565789981     13.47097105693361     13.69971826209131
  O           3.26545847799192     14.97283006726695     15.32848178815128
  O           3.82208098164593     15.50158608092858     12.99996906644904
  C           2.45458543757129     12.72409713167529     12.49341814391679
  H           3.35347379201261     12.13054882417050     12.34180574745818
  H           2.30927060411676     13.39560891294469     11.64621462468678
  H           1.60168442422190     12.06155451624285     12.59249967801940
  C           3.94951463465397     16.05061169921519     15.95697910441575
  H           5.01792453893240     15.86169039469144     16.01916845439741
  H           3.54420067131774     16.12909950353044     16.96108586691821
  H           3.76935787112599     16.97056239434971     15.40281660182525
  C           4.68917276590098     15.64080072322084     11.87923587722994
  H           5.68004113508828     15.26181391504433     12.10759886796442
  H           4.74473188449256     16.70298681967935     11.65730996093635
  H           4.28691142540750     15.10193632270749     11.02378792267928
73
[Pt9(CO)16{e-P(OMe)3}2]2� (PBEh) E -4255.690999736598 a.u.
  Pt         10.44507889069998     13.39302865140052     13.45487222313026
  Pt          8.48195684337164     15.09557413269533     14.28962895743857
  Pt         10.12109342561098     13.91505453330597     16.11409580513418
  Pt          8.16259387330326     11.52799164991307     16.27137557109024
  Pt          6.57977074295832     12.64914951676437     14.38982169551376
  Pt          8.56525512601503     10.98803206740548     13.66735737884010
  C           9.33587983457172     14.84192611348228     12.43954695737914
  C           8.86686850398642     15.55236107645089     16.25976218876478
  C          11.69866093664112     13.08577928733569     15.10585247783073
  C           8.50423102059660     11.11722321505631     18.07912691408206
  C           6.57220163236524     12.86104449885599     16.45192166185110
  C           7.29526274939478     12.12798709262453     12.48102323539802
  C           9.62771251112575     10.36182838053361     15.34251600785909
  O           9.39928373426996     15.37067333770073     11.40240457801959
  O           8.68120060528920     16.44572767029046     16.99288792971435
  O          12.81674836359012     12.79913798973701     15.26616410559911
  O           8.65080925593484     10.78931012027351     19.16330706438461
  O           5.97055713611844     13.41087398434811     17.28387278355402
  O           7.10975244253194     12.37427323475405     11.36170183930016
  O          10.54935434027045      9.70962099737624     15.61291928569731
  Pt          7.21825924603330      8.28258348183161     14.15619508099961
  Pt          5.75388179514824      9.63082982202302     16.01496171052415
  Pt          5.19706013442076      9.92930320499984     13.37565922333377
  C           6.27041203688497      8.52156032406213     12.30729236831927
  C           8.51260371305017      6.99241007485242     13.73159686456003
  C           7.11474222505567      8.06213124362523     16.21773597884177
  C           5.30464595001214      9.92274361091637     17.81928418228984
  C           4.07459923062636     10.39577260528870     15.08385605829528
  C           4.13041578471827     10.68578588682853     12.02868806352940
  O           6.27008018261539      8.02607505013918     11.25641617657695
  O           9.28177058357189      6.18691196846612     13.47751214745674
  O           7.51651312563399      7.35940052872095     17.05073947509888
  O           5.02129763473171     10.08898774375514     18.91272641562676
  O           3.01080590294884     10.78096734366323     15.34618012150752
  O           3.47942418475943     11.14516602827632     11.21077761669321
  C          11.48264090879579     12.68515491486947     12.06205102568252
  O          12.13428963702271     12.28530838571213     11.21201252765912
  C           9.52135372308893     10.06875494994467     12.31294612352160
  O          10.09220016204228      9.50567899399635     11.50227040645399
  C           5.01219302566152     13.59695084951920     13.94153779387702
  O           4.01606593334282     14.09254782972787     13.68525251871658
  P           7.06462870942870     16.75792532661462     13.82756144116463
  P          10.98082155988534     13.94755101383099     18.17020766991676
  O           7.75877410563104     18.09745678997643     13.21703728516187
  O           6.23028502125378     17.46164101837231     15.02294321506732
  O           5.86238381011081     16.59663806065507     12.75732211137697
  C           8.99980432703052     18.53317048569981     13.73403933582398
  H           8.90157217958843     18.90274926195382     14.75823092911662
  H           9.34456205854786     19.34841346955187     13.09817976988266
  H           9.74806341337745     17.73753908397515     13.72742854398419
  C           6.05744807336082     15.88495477532411     11.54776644733036
  H           6.54189346192749     14.92232424541305     11.70661671957084
  H           6.65889946291514     16.46232854756246     10.84287428441932
  H           5.07295610768662     15.70934595629234     11.11735291554996
  C           5.47894363159295     16.67118616225755     15.92609824232937
  H           5.34568002778584     17.25234555858379     16.83717109170318
  H           5.98346220088476     15.74155768366482     16.18821920700521
  H           4.49869902468157     16.43072700639201     15.50958729749293
  O          10.06906946570996     13.72639217130674     19.48869753800419
  O          11.69140227450185     15.34965138109900     18.59266882133932
  O          12.20514018812599     12.95885581283715     18.54935958350825
  C           8.74386266699279     14.22439175812800     19.54572549286546
  H           8.24524348842759     13.71656936586075     20.36976317924300
  H           8.19006844825267     14.02413683793438     18.62903932094507
  H           8.73508303984896     15.30071552451605     19.72809276730858
  C          12.09040959426978     11.56401095001757     18.33026755687231
  H          11.57804835255644     11.32453409268305     17.39816629809566
  H          11.55819983067457     11.08646366202213     19.15520880826888
  H          13.09905919274842     11.15831140642595     18.27378769372961
  C          12.46888903194903     16.04730767187684     17.64112300775610
  H          12.75802966677563     16.99429972217787     18.09675705570093
  H          11.91254793018081     16.25257427137621     16.72374584917221
  H          13.37392856448387     15.49443553409290     17.37563498014601
73
[Pt9(CO)16{e-P(OMe)3}{e�-P(OMe)3}]2�(staggered) (PBEh) E -4255.690085892138 a.u.
  Pt          9.93844880635405     14.24528131975794     13.72716408571721
  Pt          7.64036449757604     15.18858986655199     14.84609323933976
  Pt          9.62387532069791     14.18710274644303     16.42957526792967
  Pt          7.99639253902913     11.56022957072450     16.26852252170375
  Pt          6.13375366672024     12.53254209797754     14.58352936451982
  Pt          8.44305529149304     11.52514883824838     13.60438833798790
  C           8.45749212246664     15.42102173959465     12.92838982633675
  C           6.06095148369807     16.19171711036831     14.66298849084746
  C           7.96823067987298     15.37061228146523     16.88472082738807
  C          10.37418590143922     13.90944562124016     18.12688062129553
  C          11.31026448865101     13.94765757022582     15.21818503865394
  C           8.57425557081765     11.10999105393530     18.00134508488834
  C           6.21066605008789     12.57375342308667     16.66855351394158
  C           4.48660158189544     13.39803881256347     14.23554311073797
  C           6.86198069443914     12.46189850406346     12.62618319982712
  C           9.41930493055293     10.89326438379299     12.12542059415583
  C           9.65957660637451     10.92471887282036     15.18556737488687
  O           8.23139665539366     16.07579347064810     11.99279641689615
  O           5.12389368005442     16.83859636806817     14.56969718235492
  O           7.55056086028208     15.96919367148569     17.78716045252675
  O          10.84017984602035     13.76997473844878     19.16111280470134
  O          12.46277623556745     13.89379152885368     15.38725032876857
  O           8.93505961691592     10.82685377738119     19.04784849440693
  O           5.64285977375009     13.03404998450974     17.57131296412851
  O           3.50381320622906     13.93077205327573     14.00268726481681
  O           6.56276967140389     12.82230482681641     11.56320628437693
  O           9.95421082902365     10.43336779671047     11.22721261720782
  O          10.70866535092528     10.46420530369983     15.37983714582798
  P          11.32571105828464     14.16380721170741     11.97889118425125
  O          12.57780026713728     15.19898153071355     12.04245273617274
  O          10.78367326097406     14.54703127746481     10.50438290418634
  O          12.13741221208926     12.81723958646920     11.60192818479761
  Pt          6.76087934636799      9.10708449485824     14.59275131299070
  Pt          4.55079347142771      9.94095547514562     15.93743642867277
  Pt          4.63496298405012     10.15933840940381     13.23377860591846
  C           6.26245553009226      9.02738960606331     12.57878664056646
  C           8.34317703458247      8.08195530099019     14.57708748741796
  C           6.07127122314543      8.66869004198772     16.51206650645538
  C           3.05981671091883     10.36255991382627     14.59805089723853
  C           3.79502246464020     10.59091768491662     11.62018279536917
  O           6.62551815563017      8.49751647708145     11.61049274445001
  O           9.27879028565431      7.42761373975966     14.55305439693722
  O           6.33442305265929      7.91657417504980     17.36182687072588
  O           1.89921738501143     10.47299338475985     14.54696307829735
  O           3.27654564605362     10.83081137321693     10.62992262938270
  C          12.65009094313757     11.96155318674808     12.60849603608835
  H          13.56969518449624     12.36578513106781     13.03613816713814
  H          12.86425791407602     11.00342789713008     12.13834081619251
  H          11.93597712208422     11.79906533408692     13.41524431791453
  C           9.66397883440350     13.86883755468248      9.95980615242673
  H           9.22247560382335     14.51855116554092      9.20648395635048
  H           8.89968559651638     13.65075327090874     10.70594374880288
  H           9.97269269357658     12.93246625480201      9.49093268665001
  C          12.38148867112198     16.51592533104494     12.51486233781336
  H          13.36262516960707     16.92634221910335     12.75214262388947
  H          11.76229488897232     16.54363331132055     13.41477673644438
  H          11.91146616001335     17.14375226408469     11.75315127032068
  P           3.38321845925878     10.08552804089858     17.82709993095853
  O           2.73538164905842     11.48935788154882     18.29515872982676
  O           2.05275668817150      9.15492941993827     17.89975324159208
  O           4.05309600127367      9.63414113314242     19.22953384306689
  C           5.28445204935081     10.21218554656104     19.62872268508469
  H           5.97388135714358     10.33013079558929     18.79269007673309
  H           5.73973147988142      9.54307180265499     20.35631712419566
  H           5.12449451593479     11.19074386018779     20.08473156309928
  C           2.10037833434017      7.82831647192657     17.41606626025386
  H           2.59262246344006      7.75999840213298     16.44292726645811
  H           1.07176762223200      7.48405708164989     17.31205561281160
  H           2.62299598531505      7.16894852544360     18.11424173995449
  C           2.33824088834631     12.47219642725968     17.35670403569935
  H           3.04661481541437     12.56481964328767     16.53441156176025
  H           2.29822396658328     13.42409584216044     17.88302318870903
  H           1.35399589597204     12.24467218891791     16.94332042975486
73
[Pt9(CO)16{e-P(OMe)3}{e�-P(OMe)3}]2�(eclipsed) (PBEh) E -4255.687808742880 a.u.
  Pt         10.48386622192248     13.82668107128262     13.52341644181873
  Pt          8.14907075542147     15.18572837613366     13.82332477424959
  Pt          9.69948113072168     14.65315733633188     16.00378518693520
  Pt          7.73997522491915     12.31159982684302     15.78540987554710
  Pt          6.44573606146342     12.64100862857008     13.45334403400673
  Pt          8.74865206469821     11.23271794214181     13.53537949513823
  C           9.35285143349355     14.83651093820404     12.13847879211225
  C           6.72186310365169     16.11634211793652     13.02644050395217
  C           8.12359133561393     15.99750089272942     15.72580368116667
  C          10.14229618589810     14.94278844798985     17.79997003273447
  C          11.50260173991801     13.87101318166504     15.30136478179668
  C           7.80953589329321     12.56054465293127     17.66256451053694
  C           5.94992096431800     13.31771844695535     15.38076679407794
  C           5.00426912292813     13.35974291913358     12.46569976077580
  C           7.49547518589244     11.71922522560447     11.93580848261295
  C          10.04265780834013     10.22708515561993     12.61244675131617
  C           9.41713608985061     11.12762259381076     15.51236818553366
  O           9.39290452271350     15.22468135327891     11.04162513731005
  O           5.87798471015175     16.71783433388762     12.54565557833656
  O           7.61171019643156     16.87044641159646     16.29563837739050
  O          10.43667318587261     15.15577479417791     18.88418216754433
  O          12.58267510354953     13.74425945657536     15.72451723936231
  O           7.83469763964337     12.68484309987715     18.79634238527564
  O           5.12364353699545     13.91747399485917     15.92629379949758
  O           4.14784286839205     13.80294657565096     11.85577796076151
  O           7.43610277265648     11.55610975531728     10.78517184703688
  O          10.80908771991473      9.61727495133958     12.02205981652169
  O          10.26813800555089     10.64039002771205     16.13726452965152
  P          12.18858892066866     13.22889769372699     12.21288577913043
  O          13.48252400727375     14.21074179718498     12.29560098245706
  O          12.00537524557903     13.23487971600683     10.60562894478560
  O          12.95439210180866     11.81416657715913     12.37726492701025
  Pt          6.87063699420704      8.77913591845380     13.96706091387247
  Pt          5.85070192267588      9.94686007620579     16.21083809801463
  Pt          4.57850567044268     10.24667464232439     13.81270740107530
  C           5.46287100228291      8.89827544150541     12.48192263703409
  C           7.25279445414713      8.41165544630663     15.95322493879054
  C           5.81407012937685     10.05298997504411     18.08619352148679
  C           3.95418387892661     10.64742106743001     15.75840460307594
  C           3.05369220289700     10.74137161290369     12.83888538382892
  O           5.14753865668438      8.36118385402035     11.49660284934093
  O           7.78264143363760      7.63532269577332     16.64165090334459
  O           5.75576644255481     10.07505423652650     19.22699084502086
  O           2.97952241065374     10.94647795953304     16.31441386971283
  O           2.10179168323866     11.00559368719773     12.26370963143254
  C          13.14762840900067     11.22184508125335     13.64896321743372
  H          13.96512711926445     11.70453388741642     14.18775056975119
  H          13.39827856332246     10.17581348703000     13.47962611858176
  H          12.25237396578206     11.26780567738958     14.27023285756305
  C          10.94159394107779     12.52748073535849      9.99349393879829
  H          10.71997850872774     13.01959678758061      9.04821773008048
  H          10.03226775184711     12.52822109960302     10.59507932774626
  H          11.23165245722154     11.49279006057180      9.80104247010884
  C          13.30303760299767     15.61144273840988     12.34120679673661
  H          14.25180507019663     16.05000119972407     12.64923036513157
  H          12.53099072719075     15.90513668079578     13.05627749000334
  H          13.03391691786585     16.01038219231206     11.35933301633306
  P           8.07903792967403      7.12457412835847     13.07797292823091
  O           7.65583618563591      5.64171414528254     13.59506129122839
  O           9.67953012951673      6.99189815908641     13.26246930050929
  O           7.98529787958667      6.84493684902703     11.48755277327042
  C           6.28879797183728      5.32075857388780     13.76088298234886
  H           5.76734018205677      5.27434963595635     12.80125867969911
  H           5.77111308541292      6.04193261202894     14.39720705017554
  H           6.24514020758341      4.33882942634394     14.23156036211972
  C          10.30750555436491      7.33432952176508     14.48467065711379
  H          10.13736925664501      6.56866214882603     15.24384060114959
  H           9.96188873709762      8.29094726918837     14.87566096291092
  H          11.37558388559359      7.40825380896696     14.28544410027927
  C           8.20156199184953      7.88680025739901     10.55323183526827
  H           7.87067840943814      8.85917969587854     10.92041640442498
  H           7.62816730810250      7.65118220929679      9.65826800668681
  H           9.26024750983246      7.95284402579581     10.29612301389211
73
[Pt9(CO)16{e-P(OMe)3}{c-P(OMe)3}]2�(staggered) (PBEh) E -4255.688182843315 a.u.
  Pt          9.85049704126378     14.10262849600403     13.54824596350735
  Pt          7.66299487272038     15.59418491736982     14.19867945025534
  Pt          9.31330130663636     14.68028788719016     16.16298441196524
  Pt          7.37803511885874     12.26343765658135     16.07769998373265
  Pt          5.77440838403384     13.20576284789829     14.11688099576628
  Pt          7.92160842597954     11.71713368804575     13.49307005988664
  C           8.72435198711857     15.38868278070078     12.40410016119990
  C           6.24472312211459     16.68802795477030     13.62349028593949
  C           7.80523201405163     16.12581129190811     16.17861853165726
  C           9.97325971146791     14.87004861966897     17.90338734600064
  C          11.00541473056059     13.87943558931179     15.21148800578428
  C           5.69533370452096     13.45003764895478     16.21294802540155
  C           4.19280517045851     14.10970760276930     13.62049584713860
  C           6.62074141870123     12.78769482533412     12.25578234638696
  C           8.92830196642004     10.76014289999374     12.21679662499818
  C           8.84646791001789     11.07672522849246     15.28231324515346
  O           8.74147696029366     15.92682907130670     11.37212884612016
  O           5.39710604913577     17.37440971687780     13.28353250652464
  O           7.38520944391749     16.93004664823891     16.90780370190087
  O          10.42725107629321     15.09273706083467     18.93115004302568
  O          12.10411828295121     13.63895803180909     15.52833864497111
  O           4.99969683149646     13.99315075890700     16.96908463781141
  O           3.22413563213823     14.62478034138758     13.30544740629829
  O           6.47852160652326     13.05968007819919     11.13597761494056
  O           9.48311597053486     10.13282543864252     11.43883561195352
  O           9.72006917068637     10.35696009170914     15.56125315449155
  P          11.37339668844746     13.56378093713436     12.00599370328215
  O          12.75541846589997     14.41863512990085     12.08939064983488
  O          11.05416949467548     13.81017182380482     10.44027116283978
  O          12.00854544919815     12.08082028149471     11.90947212610384
  Pt          6.61157013400880      8.96758447867491     13.90605621420501
  Pt          5.00521495726228     10.26553625146964     15.67320151559270
  Pt          4.54402407854814     10.48997302468783     13.00286655162680
  C           5.76902172834817      9.15348399812380     12.00716118266025
  C           7.99783328437383      7.74707550089723     13.57776257749271
  C           6.35105039293764      8.70333282505033     15.95510941350968
  C           4.42461875632502     10.52888116013444     17.44716104169639
  C           3.33353086447463     10.93280733826117     14.65857619194530
  C           3.49171392201477     11.13782723943614     11.59214281605884
  O           5.87032755162370      8.66111686030397     10.95869174198545
  O           8.83040010410908      6.98885069333476     13.38335629620260
  O           6.66252897897428      7.95105167799884     16.78225515974912
  O           4.02266544780093     10.64768939838270     18.50865816888808
  O           2.24146999903480     11.26344555195731     14.87706937521270
  O           2.84615917854722     11.51499982983045     10.72870302520567
  C          12.23265747124734     11.30477208017404     13.07387245477592
  H          13.14943541783419     11.61435465585927     13.57936520651641
  H          12.32962461331324     10.26807538204442     12.75632966740834
  H          11.40623423549682     11.37381952371253     13.78043355355890
  C           9.88955450387461     13.26231482999768      9.84648670912669
  H           9.62020056032469     13.89765949586313      9.00473886046621
  H           9.04087533783531     13.23238976795661     10.52965386410150
  H          10.08476947275856     12.25061976289517      9.48625985162435
  C          12.70206775521916     15.81455157804247     12.30057674866139
  H          13.70752160861514     16.14157599218219     12.56432014580048
  H          12.02092574105289     16.08344981029040     13.11174811882891
  H          12.38587011807834     16.34131008590232     11.39614006051522
  P           7.67593567859292     11.88446245237374     18.25742895580442
  O           9.10762478035991     12.08109864900122     19.01963078522366
  O           6.76686982808057     12.66816337280903     19.34459300758784
  O           7.27619745732455     10.36540275947689     18.63359506372097
  C          10.31632494709025     11.62377218301502     18.44231424352747
  H          10.48292310622324     12.04390417607256     17.45152173884185
  H          10.33915561099549     10.53435059326012     18.36383540988125
  H          11.12388643591741     11.95033031588185     19.09646294076095
  C           7.25130734360521      9.86550307929446     19.95409203247530
  H           8.17208901102807     10.08818595973701     20.49857021804850
  H           7.14098517791416      8.78543303950473     19.87447090193967
  H           6.40633834742365     10.26640733059778     20.51564221052373
  C           6.89683146673011     14.06546383599694     19.53245586175290
  H           7.72859757107056     14.28748904762174     20.20490317474802
  H           5.96912290650180     14.42047715563529     19.97740533700776
  H           7.05074510999098     14.60350691101478     18.59736250986533
73
[Pt9(CO)16{e-P(OMe)3}{c-P(OMe)3}]2�(eclipsed) (PBEh) E -4255.676898378597 a.u.
  Pt         10.25607393786257     13.72303633984526     13.34005295849326
  Pt          8.15017921045254     14.94667603890028     14.58734019532528
  Pt          9.86469649892198     13.41332848253760     16.02213276651718
  Pt          7.20064691587547     11.81833254100298     15.79602187495306
  Pt          6.00517862509329     12.95919366050088     13.66997090444178
  Pt          8.10566975245048     11.28306221160746     13.32338925625113
  C           8.94530037210903     15.18532940230335     12.68285603903023
  C           6.75455557845989     16.20942303800184     14.49538944976823
  C           8.57475824118505     14.96267265676085     16.61202171124455
  C          10.52217279704392     12.79170270274827     17.66716218423207
  C          11.45195147107959     12.89822586212197     14.78462025222424
  C           7.34395453580556     11.58499322139862     17.66867160876259
  C           5.60767046754885     13.18113015319709     15.71655484751737
  C           4.66000376006570     14.02864949325420     12.90039382388838
  C           7.08434899747260     12.42128526251919     11.95545686445730
  C           8.77232483294763     10.57076300870965     15.14909661727119
  O           8.79002261248970     15.92867468427036     11.79856834971588
  O           5.92843859533829     16.99599823858809     14.44721592672896
  O           8.35769704030075     15.59360903884818     17.56113522822900
  O          10.95033471274844     12.43754085830483     18.66539816936351
  O          12.53922265608937     12.50992350201375     14.96998409658672
  O           7.42128651237322     11.45696325625963     18.79982586886842
  O           4.90364906408060     13.76236171301211     16.43042825483086
  O           3.83282636823438     14.66204192214670     12.43238290542956
  O           7.04170891940363     12.70087483223256     10.82317804359616
  O           9.55660788443938      9.88103389365061     15.66418309380854
  P          11.68185992336085     13.96034308623572     11.63517243209172
  O          12.80400503779823     15.10642942815283     11.92394391537093
  O          11.14213067165534     14.51422379905281     10.21590881871091
  O          12.70372086198696     12.83552594955520     11.05376178327826
  Pt          6.54263835845511      8.53429340111243     14.50874650952242
  Pt          4.79268346491066      9.99016300084463     16.01370398877842
  Pt          4.76420027267742     10.17125682896834     13.28375325938672
  C           5.64222207417236      8.42744292731771     12.63790182087172
  C           7.93197506414132      7.27569650258001     14.37323299257768
  C           6.12959673624103      8.47789180191097     16.54212725361169
  C           3.98682114018884     10.33583395309884     17.67056209821667
  C           3.39299464921687     10.81824856576003     14.72861646867234
  C           3.95719195074116     10.82969691663844     11.71687219862699
  O           5.52368481749699      7.64711002866668     11.78339756048402
  O           8.75876372300482      6.49165044692415     14.31094528964401
  O           6.41650764892320      7.83780335917928     17.46914377927679
  O           3.47681591542835     10.52155743652506     18.67587369056165
  O           2.33283979158066     11.29252785373109     14.74780470354486
  O           3.46970162064443     11.22083777425750     10.76000412923346
  C          13.42273204670184     11.99443356715257     11.92843148136546
  H          14.09597673697653     12.55732661157765     12.57800789272022
  H          14.01744454364076     11.32318091271896     11.30778136860335
  H          12.76141274337220     11.39672109476398     12.55228012488956
  C           9.99608511898573     13.94547685385462      9.60795151583870
  H           9.44310168890925     14.74429687745613      9.11742165647177
  H           9.33661759246911     13.46258142191940     10.32599121451387
  H          10.29530647409210     13.20446644633702      8.86257928935165
  C          12.45147945343358     16.29078716232466     12.61288723854138
  H          13.36773903064201     16.86657989970438     12.74451345566435
  H          12.01932936941874     16.08267838709105     13.59393314528004
  H          11.73856314398693     16.89255383414226     12.04385098422893
  P           9.30698781190952     10.02679494315128     11.93258817590796
  O          10.24681402536467      8.83396418463677     12.50589652850640
  O           8.54161496331656      9.03018612812407     10.90269803509021
  O          10.30637708842985     10.84790081491858     10.93230749410172
  C          11.36848659736852      9.12667836927892     13.31496200997620
  H          12.28301911959282      9.04337284297959     12.72011431608998
  H          11.40531638682104      8.40143947143931     14.12488769581747
  H          11.33550135646429     10.12301089739134     13.75826690884421
  C           7.50298806139886      9.52266320992826     10.07787502026935
  H           7.05828105056333      8.66362530468229      9.58013565996750
  H           7.88161380858364     10.21840702604335      9.32314599531168
  H           6.72679425177473     10.02810921738297     10.65057739563020
  C          10.99995194981945     10.20342887170267      9.88272987923074
  H          11.74519476816268     10.90777846026887      9.51816657696644
  H          10.33266889380370      9.93928598318083      9.05849817116219
  H          11.50648284149865      9.29224413059684     10.21094478565839
73
[Pt9(CO)16{c-P(OMe)3}2]2� (PBEh) E -4255.673273354599 a.u.
  Pt          9.73216350083174     14.09330530360524     13.28939388818954
  Pt          8.09643599569949     15.49112874807488     14.96246930250162
  Pt          9.91734593782445     13.72358722922727     15.98318643959486
  Pt          8.02430565001577     11.40743329205847     15.61533452053656
  Pt          6.35469422797953     13.00438719084479     14.22477124687139
  Pt          8.14971328541466     11.42595139889718     12.93939382537816
  C           8.62950342255198     15.80656786953564     12.98116826511689
  C           7.02407330368822     17.00147642281386     15.23943591147001
  C           8.68121793201408     15.10053903862248     16.92087397337424
  C          10.90665868841985     13.11664687924785     17.46219734863947
  C          11.26020361325295     13.30243184677235     14.45833166802910
  C           8.66043635441456     10.83343759384609     17.29974693549950
  C           6.45610573182617     12.67561867203090     16.26229762982545
  C           6.82363860710451     12.83394045354301     12.20846972715758
  C           9.34556665476520     10.42326738941986     14.29996318494611
  O           8.53419311788705     16.63651359142790     12.16980147645212
  O           6.48088666868671     17.99345923223068     15.41182047694351
  O           8.50832542864242     15.53850164124232     17.98367128821378
  O          11.54323750020396     12.78956040550383     18.35227595369371
  O          12.36775935348557     12.96955657589668     14.33502610340250
  O           9.04404500887379     10.49733534085261     18.32206743218294
  O           5.97875630758434     12.94456421712460     17.28590773278133
  O           6.53066312803844     13.31480195828729     11.18225828684929
  O          10.27588956177114      9.73378657058890     14.38666844869410
  Pt          6.84002025674342      8.62659008543027     15.71028381883356
  Pt          4.82089951550566     10.27245440049366     14.87205676674497
  Pt          6.26742564205889      8.87971162343264     13.04650741006941
  C           7.59319496745921      7.62476391604225     14.07082312793832
  C           7.69365919768913      7.67298860898173     17.07956075641377
  C           5.25513638753769      9.49672050788523     16.75417014075801
  C           3.25505827297209     11.21187197780664     15.35354207850048
  C           4.36763432604702      9.68545885804768     12.94091660241004
  C           6.42807923314144      8.09656325991215     11.35347242063578
  O           8.28230056529711      6.72272898998741     13.82374662532151
  O           8.19012258122331      7.05074651409673     17.89940274735217
  O           4.76414406308526      9.45908744385189     17.80522761530608
  O           2.25543008830334     11.65325810656574     15.67772826997069
  O           3.44187298245475      9.63151858860511     12.23553885051072
  O           6.44935961691005      7.52518317922341     10.36098540640993
  C          10.45481456293494     14.01725783462190     11.55059074203598
  O          10.92036180543192     14.12766135561310     10.51465888233425
  P           4.52875265420618     14.31162653694506     14.18343698930979
  O           3.22893615683670     13.79008245222510     13.36116345082124
  O           3.73243162908946     14.54712668296986     15.56709313836625
  O           4.60792562802042     15.87448873859217     13.71148053347371
  C           3.32152454090744     12.96982442434367     12.21492034273461
  H           4.16786933298025     12.28812269515460     12.26078435546351
  H           3.41104016459357     13.57465379064028     11.30877278996748
  H           2.41042263268369     12.37656092136891     12.15814212385791
  C           4.22435236863766     15.42287215268229     16.56224948217486
  H           5.30397432677492     15.35243509185415     16.69444023366529
  H           3.75332897770396     15.13766534264049     17.50121037575974
  H           3.96586630523247     16.45792169392604     16.32858944117045
  C           5.11498024110825     16.20637776565304     12.43659769877940
  H           5.98359473433811     15.61159922214265     12.15929294273962
  H           5.41582636481847     17.25284576221777     12.45923956675995
  H           4.34685624946344     16.07853598405249     11.66763348685719
  P           9.03971325094350     10.64966414451814     11.04545375253026
  O           9.16192112942887      9.02143881718955     11.02227995387216
  O           8.38903033237646     11.01290592868096      9.60260000780185
  O          10.53280501974947     11.09304086069733     10.57120723781021
  C           7.00756175608782     10.82892176913577      9.35900222170121
  H           6.84951162793473      9.90910923927566      8.79076598241123
  H           6.65063759762197     11.67588878242893      8.77581078686859
  H           6.41495993457224     10.77418443699415     10.27390318682580
  C          11.61380597625188     10.91720088640817     11.46857254022044
  H          11.87895515159825      9.86168741819450     11.57901324574857
  H          11.40191365357691     11.31749603018548     12.45825410697732
  H          12.46556912679356     11.45449874080623     11.05509837305708
  C           9.72590788321299      8.32377328736140      9.93324836958431
  H          10.80430820438138      8.48516011064381      9.85669196469676
  H           9.27098198306871      8.60153794538793      8.97964378839680
  H           9.54517401923016      7.26451523238368     10.10789820169841
73
[Pt9(CO)16{e-P(OMe)3}2]2� (C-PCM/PBEh) E -4255.879124699929 a.u.
  Pt         10.43522702544804     13.37464797336660     13.43344393558403
  Pt          8.50004822821947     15.10062679820481     14.26811437060829
  Pt         10.11616834469972     13.89009437245974     16.08979955276792
  Pt          8.17333457376675     11.48661317195581     16.24509585521345
  Pt          6.60304830151570     12.63205239939373     14.37190082832694
  Pt          8.57374222025404     10.96054917210098     13.63891866872844
  C           9.30565503447237     14.81597272038778     12.41346138705007
  C           8.85032575342866     15.52029214594886     16.25572366789169
  C          11.66588974328195     13.01123987999534     15.09937326761930
  C           8.50996063340822     11.06397606169208     18.05702222047832
  C           6.59062634746822     12.82759718380894     16.43713767674784
  C           7.30512996164932     12.12073542762158     12.46591662004084
  C           9.63675887976483     10.33432243998366     15.31488718000402
  O           9.34596439261928     15.30790785560966     11.35614536505935
  O           8.64275812037052     16.38918818812560     17.01030338809430
  O          12.76569773299335     12.65810461374488     15.25989905815199
  O           8.64607948625787     10.72354987696849     19.13617128808443
  O           5.98153158810012     13.36761496340177     17.26935654294468
  O           7.12195112029118     12.36865977595959     11.34479144245532
  O          10.56322153591088      9.68195363539477     15.57649083741659
  Pt          7.22593913177116      8.28054340474708     14.17869738423901
  Pt          5.75629888175927      9.60990257300206     16.03259765328971
  Pt          5.21750353592043      9.92961370117733     13.40014802777296
  C           6.32404168379833      8.56291236631957     12.31305894166008
  C           8.53088353088807      6.99307225592409     13.74543389040899
  C           7.16631714039267      8.08583301323074     16.24087377188215
  C           5.31216356914119      9.90474234838590     17.84339338251896
  C           4.11003404237046     10.44357289502545     15.10182028931191
  C           4.15691449807143     10.70355751407165     12.04846340508186
  O           6.37440453786882      8.12138993332909     11.23904579171419
  O           9.31335618048881      6.20655448701730     13.48692540194959
  O           7.62692869299672      7.42833325637395     17.08175102532623
  O           5.04728583868710     10.08686297577194     18.93617706436181
  O           3.07184013379885     10.89515878286157     15.36481072219165
  O           3.52299313711187     11.18530243496473     11.23417751017534
  C          11.45706248260722     12.64398995956597     12.03484678978191
  O          12.08780443034253     12.21745461990733     11.18435834340370
  C           9.51269667699683     10.03074386031634     12.27779786457815
  O          10.06706549932907      9.45821483188537     11.46351610932757
  C           5.03538673300779     13.60030497721817     13.94897031892317
  O           4.03471115526950     14.09452504335254     13.71856062621107
  P           7.08464278793341     16.77851698707658     13.81320446842976
  P          10.96247297002864     13.90853936463111     18.16259477878860
  O           7.76291717754707     18.07784377566946     13.12887940243022
  O           6.31369110195717     17.50781492036322     15.02994124487880
  O           5.83267027226108     16.58358806569039     12.81202117767472
  C           9.02466831166719     18.56365042856674     13.57623180064789
  H           8.95442675646957     18.98533511017973     14.58047010896505
  H           9.32736025091846     19.34826014499552     12.88660233787967
  H           9.78320698074795     17.77910292424119     13.57638395129367
  C           5.97770815050268     15.93548926937624     11.55414356716806
  H           6.47730367933290     14.97154224334525     11.64710011002437
  H           6.53660023101918     16.55705273832450     10.85303889545149
  H           4.97730329987635     15.77377790645499     11.15946536410004
  C           5.49199850737512     16.76062894649252     15.92024462887977
  H           5.40175227996599     17.33356762592134     16.84021612698108
  H           5.92266995185215     15.78781738544356     16.15877745587723
  H           4.49842705219223     16.61395889383179     15.49488543424495
  O          10.05178042826681     13.58448340934017     19.45581350545092
  O          11.59041013322905     15.32341954090066     18.63303799972370
  O          12.22161049286303     12.95567406302423     18.50265021400326
  C           8.75245403954456     14.14224303713483     19.60983717007336
  H           8.26119842336100     13.59686856944493     20.41240486911433
  H           8.15697972261446     14.04251639130619     18.70236673029614
  H           8.80871584164219     15.19709418457216     19.88209919412085
  C          12.12159181310272     11.54209696289558     18.36975529653732
  H          11.58454827625720     11.24904121467131     17.46697531346113
  H          11.62090528061115     11.10868565308509     19.23624315998557
  H          13.13356722836644     11.14813127780888     18.31204928315322
  C          12.38585087392869     16.10287637450294     17.74596177856814
  H          12.61359264524123     17.03441521937761     18.25909842363555
  H          11.85714714689521     16.33134888761751     16.81886084053917
  H          13.32246335588965     15.59846159313977     17.50179190024297
73
[Pt9(CO)16{e-P(OMe)3}{e�-P(OMe)3}]2�(staggered) (C-PCM/PBEh) E -4255.879590294505 a.u.
  Pt          9.91615205089228     14.28314129941126     13.69553674471177
  Pt          7.61399878951074     15.21578554342600     14.81310516829755
  Pt          9.58266813747633     14.20313152202616     16.38960045292388
  Pt          8.01441299903149     11.54592734331070     16.29015537405319
  Pt          6.16027480478822     12.52930821542055     14.60509505184307
  Pt          8.46895990214432     11.52609855087017     13.62870714796274
  C           8.41825221271565     15.39850377556520     12.87156564066931
  C           6.02809691200920     16.21397346251864     14.61284375368182
  C           7.91217952468789     15.34849406786353     16.85731669842425
  C          10.32975912089580     13.88740972248223     18.08988012088910
  C          11.28213475223084     13.96129184469654     15.17668745924805
  C           8.58631432860303     11.07026071548193     18.02358879072855
  C           6.23190762999484     12.56250429175762     16.68892355766297
  C           4.50639226524217     13.38584258231075     14.25162227504772
  C           6.89260280896860     12.45845791614338     12.65020179985720
  C           9.44423708248504     10.88938203129444     12.14471920076797
  C           9.68747674308050     10.93839002808389     15.20700694318846
  O           8.14817552777888     16.00517742099004     11.91466119244037
  O           5.08123079869692     16.84086605152268     14.50954183555884
  O           7.45970373340822     15.89511097609642     17.77804219929275
  O          10.78033295841851     13.71040556873483     19.12198691559006
  O          12.42998867485660     13.88401953547952     15.36422393744072
  O           8.94960815249367     10.76811816196110     19.06121488356689
  O           5.67165273297099     13.03502564187423     17.59116896426211
  O           3.52280536167590     13.90728207772307     14.00369831391779
  O           6.58645629516286     12.81807207304231     11.58677329652078
  O           9.95803685756292     10.41499929004363     11.24479733733935
  O          10.74410192378964     10.49577232288281     15.40908916120582
  P          11.31184670598991     14.19228029439791     11.93949360381711
  O          12.59182137621592     15.17255580490780     12.02901444400229
  O          10.76140747489625     14.61092307283183     10.48253335545852
  O          12.05707500800110     12.81844122191926     11.54189960827899
  Pt          6.78938931210689      9.11296824635230     14.62476517731175
  Pt          4.56960258268612      9.92747791512988     15.95943714753150
  Pt          4.68313328627242     10.16787210251991     13.26186542683091
  C           6.32151935967764      9.06628540649183     12.60567155571278
  C           8.38793667234089      8.10735087638979     14.62998427417714
  C           6.10662339102156      8.71574094479085     16.57106751918439
  C           3.09089743617328     10.36355180263876     14.62255244412468
  C           3.84590611469668     10.63689313382127     11.64985651598989
  O           6.70917485724204      8.56846954843495     11.62729646147669
  O           9.34407155391874      7.48528716317976     14.61770228453195
  O           6.40788056759098      7.99555849370102     17.43684154957362
  O           1.93282709751670     10.48290304287240     14.54857283645671
  O           3.34476033979129     10.91940122580879     10.66500433453196
  C          12.68178875260425     11.99350026540413     12.51924880480460
  H          13.60890697256046     12.44359665797177     12.87654193729648
  H          12.91128548548425     11.04482425834219     12.04013469253379
  H          12.02634601081245     11.80756102965362     13.36978107490463
  C           9.69222975957438     13.89103276097029      9.87567237197767
  H           9.24384218644076     14.54122679401707      9.12839365402761
  H           8.92302079494826     13.60942611462460     10.59530736072324
  H          10.06570116903603     12.99064817448691      9.38658696417264
  C          12.47197030537458     16.51147532516871     12.49957467954766
  H          13.47554183289760     16.86493925582757     12.72407027492253
  H          11.86514860255503     16.57079797130479     13.40509708293602
  H          12.03155396037013     17.15592845955334     11.73713913317299
  P           3.36759308428731     10.05054054820857     17.84097070111266
  O           2.78865686044547     11.46858084968930     18.34126931786195
  O           2.00687652534652      9.18079910821160     17.84956674731098
  O           4.01457938208537      9.52900367815786     19.22426571852636
  C           5.19249346933122     10.14272348175507     19.73787691884283
  H           5.90688054512396     10.37950438039851     18.94841276306034
  H           5.65447149368567      9.43912167131293     20.42607902966822
  H           4.94509966372694     11.05935810065239     20.27391870621035
  C           1.99435498014274      7.83551655660097     17.38099949534043
  H           2.50980066963069      7.73157906391330     16.42405399506454
  H           0.95305105218008      7.55038438047319     17.25118602907769
  H           2.45664698293436      7.16362206629656     18.10596852827161
  C           2.31976035352784     12.45656792523862     17.43074955289443
  H           2.99418386919909     12.57540674592857     16.58354303307250
  H           2.27134620380957     13.39747900214621     17.97358270082158
  H           1.32472081417373     12.20680404448806     17.06099897575794
73
[Pt9(CO)16{e-P(OMe)3}{e�-P(OMe)3}]2�(eclipsed) (C-PCM/PBEh) E -4255.876903572355 a.u.
  Pt         10.41031215514538     13.88518206652884     13.52863186122780
  Pt          8.12255838253675     15.30931186637279     13.86623142267553
  Pt          9.63335908149519     14.65086110590607     16.02553558929720
  Pt          7.67430244892389     12.34920713624720     15.74315088699913
  Pt          6.42568830019896     12.77809183317296     13.40381388805952
  Pt          8.66556286525047     11.26766069199521     13.49010707707935
  C           9.30112389167380     14.90996231240869     12.15457600802154
  C           6.72786351016697     16.30445659506573     13.08095719107037
  C           8.06083651467736     15.99966953484181     15.81290498434555
  C          10.08665787246080     14.85775710224761     17.83803877276015
  C          11.42049961175326     13.82249439197435     15.30311583322665
  C           7.73481188289193     12.55454491321477     17.62812197015737
  C           5.92378000427886     13.40428603826393     15.33695280570413
  C           5.02753009008646     13.57158879663551     12.40799409326289
  C           7.43243452970002     11.78036648560423     11.89169977741436
  C           9.92914081613887     10.22939727106513     12.54447828347347
  C           9.33386760734278     11.12959726152944     15.45631911393406
  O           9.31221534237983     15.28299676303132     11.05178327950342
  O           5.89688153846147     16.92959205895804     12.61275870829377
  O           7.50896774517604     16.81111728574386     16.43723396656351
  O          10.37618273451065     15.01113170486738     18.93054249303672
  O          12.48347697478637     13.62905355124573     15.74249920498297
  O           7.75177912967559     12.65741172759721     18.76344841150597
  O           5.09429023783036     13.99778171180304     15.89281110537586
  O           4.19056698829799     14.05586154611761     11.80484928288808
  O           7.33774157331835     11.58482694428225     10.74911147115243
  O          10.67172879186916      9.61617378520225     11.93539734022028
  O          10.17191802439994     10.62916387733640     16.08910946296581
  P          12.11286773635837     13.27131866894388     12.20259249893938
  O          13.44418640363338     14.17285989684699     12.36577948874624
  O          11.92840697749688     13.37957044378030     10.60382411906503
  O          12.78107080053117     11.80686280415860     12.28777482091618
  Pt          6.88975456230769      8.72780799134276     13.97770841436273
  Pt          5.87468237005971      9.93868112797585     16.20212376905214
  Pt          4.67816930049123     10.30078680840084     13.78917057765321
  C           5.55689347859617      8.94339140140695     12.44490345233630
  C           7.30867768104640      8.41450195320049     15.95571524408709
  C           5.81813502842210     10.02128229483119     18.08296381495437
  C           4.02559151325960     10.73407076055360     15.71239332915641
  C           3.21502710867487     10.88266759906065     12.75461942612696
  O           5.25170415599210      8.47939509609844     11.42116605202379
  O           7.87945109190504      7.69091488251352     16.66871306957343
  O           5.75389095635802     10.04260154671445     19.22125686491307
  O           3.06469149623075     11.11459871990250     16.24467544438676
  O           2.31321847653958     11.21459101702702     12.14108006541767
  C          13.05837036988533     11.17192909381929     13.53122582413326
  H          13.91478204372757     11.63338868218246     14.02432608538048
  H          13.29288387361748     10.13242626845009     13.31501785134228
  H          12.20113058944513     11.20594342677893     14.20375774822408
  C          10.91573491469068     12.64086619088147      9.92830456836434
  H          10.70844755463421     13.15131497312070      8.99082476355721
  H           9.99106848951015     12.58590073087246     10.50415480180878
  H          11.25936755815798     11.62834264102034      9.71437815623528
  C          13.36924022256826     15.59062801072020     12.47883728282545
  H          14.37196781246426     15.94446043396386     12.70680858558439
  H          12.69504176447889     15.89934454132140     13.27959075803570
  H          13.03980692647593     16.04735505861199     11.54381581122917
  P           8.08013135690009      7.03196335319507     13.11830717337997
  O           7.71976338892553      5.58770301526535     13.74826213471223
  O           9.68774119213610      6.96279920268947     13.21323577157867
  O           7.90006494800405      6.67681309926214     11.55523623131279
  C           6.37163370127322      5.21464108444439     14.01820134456216
  H           5.78113213085461      5.15892975178461     13.10214824528473
  H           5.88889696868094      5.90958388453063     14.70718178282540
  H           6.40208612556876      4.22837775935000     14.47547451338878
  C          10.38580287153779      7.29678581139173     14.40704450262544
  H          10.25236791388742      6.52679795946417     15.16770382244949
  H          10.06219617085704      8.25535650419737     14.81246067595506
  H          11.44128313612572      7.36339488873879     14.15323635456107
  C           8.24191552867547      7.61195217701033     10.53754505426120
  H           7.95442551408791      8.63216170588237     10.79617929869758
  H           7.70665712579476      7.32166504087688      9.63657795611998
  H           9.31334702370291      7.58569333815433     10.33849216465426
73
[Pt9(CO)16{e-P(OMe)3}2]2� (TPSS0) E -4262.271897090062 a.u.
  Pt         10.50629613896985     13.42598752278592     13.50493264640380
  Pt          8.53650867383743     15.11461406035258     14.27852521677273
  Pt         10.11415018372216     13.93103999055738     16.13639207617705
  Pt          8.19015356938875     11.41650757654816     16.13263741024603
  Pt          6.63519302798817     12.58688302999070     14.28472544380087
  Pt          8.62804737783909     10.95862539687697     13.52313951727025
  C           9.41478786190968     14.85939807815727     12.44269455605314
  C           8.78832210156069     15.51163761747801     16.28987101690680
  C          11.71827406354968     13.08746067954903     15.17929541839151
  C           8.55667249484432     10.96633030231112     17.92841557852421
  C           6.62044203733198     12.77085832721044     16.35517811022211
  C           7.31546564817788     12.08533213116363     12.36670030642569
  C           9.68135912679820     10.29274998300000     15.19660055896034
  O           9.48794288175641     15.36600417785466     11.39346306730289
  O           8.51070257833030     16.35043556399475     17.05976962408054
  O          12.82656097067184     12.77491213308476     15.36658617899269
  O           8.74276898653966     10.63249104846064     19.00366250323782
  O           6.04211017168747     13.33814122501313     17.19072590843244
  O           7.09423986629689     12.33017287571143     11.25347260586888
  O          10.61314378179510      9.65669012183533     15.46984658180584
  Pt          7.07886762884155      8.32293927067560     14.14113446996838
  Pt          5.72976153125687      9.47898556530778     16.17037283762974
  Pt          5.00727338842940      9.96940903638237     13.61911510942688
  C           6.03055608126490      8.66770635472614     12.37369202570171
  C           8.34741768269105      7.06968810609870     13.54272132842629
  C           7.11101351845528      7.91625754675714     16.17046501728428
  C           5.36017207488710      9.60994249625434     18.00993638589842
  C           4.01959465855814     10.36608839124690     15.41216169634210
  C           3.78564543338964     10.68812770643089     12.38364832904774
  O           5.97144263349527      8.24990805277851     11.28980202689421
  O           9.09306177731713      6.28157519934540     13.18688107039099
  O           7.56045977876885      7.14248348122705     16.91366539486634
  O           5.10420294291595      9.66428309990562     19.12146707219397
  O           2.98954135909780     10.76252830278598     15.77953811950279
  O           3.02613638975833     11.08803233678883     11.63050448108945
  C          11.60837194047910     12.74956201702864     12.14088770731519
  O          12.31030340285263     12.38559353993845     11.31515431003911
  C           9.58063189952153     10.07393020323218     12.14814031416087
  O          10.14247711801756      9.53218086633763     11.31749704135327
  C           5.07836631688461     13.57401818397825     13.87506973545324
  O           4.09643564679083     14.10983803150426     13.65020362837328
  P           7.17056567444322     16.80244545082920     13.77612815130234
  P          10.92783324887036     14.00468968863978     18.20998819611768
  O           7.90007155215456     18.10904392429901     13.18038577714481
  O           6.32810312169036     17.51747051271432     14.93601298129037
  O           6.01108769659837     16.66038307279472     12.68110618100061
  C           9.14931071949577     18.52955857240743     13.70898998665163
  H           8.99872342533472     19.08325956611786     14.63599146006022
  H           9.60361070331749     19.17688985153738     12.96275812972527
  H           9.79328506626070     17.67118499651110     13.89970905023702
  C           6.20605466170664     15.88901227283166     11.49776354220214
  H           6.66494902186550     14.93141721361300     11.72939983779563
  H           6.83672941759964     16.43126733792286     10.79582121422644
  H           5.22003368434675     15.72831341470435     11.07191478267021
  C           5.53607218785003     16.73537849244973     15.82662804307965
  H           5.45127645579885     17.29986738432687     16.75053842134377
  H           6.00637606259685     15.77683698441084     16.03377538462422
  H           4.55075930990146     16.57408244119808     15.39247987999473
  O          10.02243221142246     13.71623107200035     19.49876230422915
  O          11.52392400836924     15.43335831997804     18.65337602772026
  O          12.19516889533995     13.09995508691882     18.58952605787262
  C           8.65843117372589     14.13056132246704     19.54243448138880
  H           8.19537170599604     13.57600601190104     20.35331126576849
  H           8.15500859450031     13.90190089126619     18.60694756485757
  H           8.59854150298075     15.20047785834353     19.73269927071561
  C          12.17127579948066     11.69688001822995     18.33829547628919
  H          11.59505746363251     11.46689416984382     17.44479239900462
  H          11.74084980962671     11.18189583707857     19.19557993849585
  H          13.20039912002398     11.38448750723353     18.18866501080823
  C          12.26725459344806     16.21367408872820     17.72905498683211
  H          12.22835127803187     17.24157983408676     18.08159278736461
  H          11.83327087548419     16.14513626782445     16.73146666932618
  H          13.30233221143496     15.87263790612169     17.69793731262227
73
[Pt9(CO)16{e-P(OMe)3}{e�-P(OMe)3}]2�(staggered) (TPSS0) E -4262.271582038421 a.u.
  Pt          9.73704661770143     14.30797479335390     13.74390337519384
  Pt          7.55738433976358     15.91506571488101     13.77469382097355
  Pt          8.58340439238617     14.98702218043566     16.09346785827728
  Pt          6.79854476208664     12.42023039315782     15.99098417477957
  Pt          5.76422238388756     13.39386966025602     13.71456941684653
  Pt          7.87812462074563     11.74126768557190     13.62938295464653
  C           8.92585311228893     15.45706117373791     12.25294096820411
  C           6.46099933296026     17.12092096844987     12.83872555985891
  C           7.20385316569067     16.49542073793015     15.73407787238051
  C           8.73815091875296     15.10697992586243     17.96280693704234
  C          10.44511957129364     14.11712408396504     15.65633452187623
  C           6.86824370239469     12.41155651074573     17.87688110198651
  C           5.15535182095588     13.67770190007814     15.68143132518063
  C           4.47277902123358     14.45136181437369     12.82312973097544
  C           6.84532539695176     12.69195440018897     12.08023911500255
  C           9.09366449347045     10.72379849906275     12.60557993648895
  C           8.42824531454205     11.19917707840315     15.56474269627295
  O           9.15237738737708     15.84698095526731     11.17705829739441
  O           5.83554960577049     17.89648910077541     12.27886689295887
  O           6.65336603650007     17.33800756415486     16.31718383034201
  O           8.87273902346466     15.24598792076442     19.08914361271885
  O          11.41552480756750     13.86414065737454     16.25329221565731
  O           6.94853695379837     12.44259111973280     19.01515804099242
  O           4.33661259052556     14.22981923144824     16.29187301200875
  O           3.68789202780649     15.08122176407034     12.28765511563028
  O           6.87123887104422     12.77505563178693     10.92278957305706
  O           9.79954918789104     10.08625105240058     11.97449326841054
  O           9.22716840863902     10.56148629851217     16.11882136297279
  P          11.57458136870887     13.65914181039404     12.65639782412535
  O          12.88181631702178     14.54148336282638     12.97600764372107
  O          11.61601980433503     13.75600701220997     11.05930475258001
  O          12.21648791733029     12.20676567125589     12.84355419933897
  Pt          6.16335375526835      9.12890392293344     13.64773775243896
  Pt          4.95103457402232      9.85567609694809     15.95536059881474
  Pt          4.05283384785746     10.81087535904340     13.58912951299340
  C           4.96148295352129      9.74052044983502     12.06451604498305
  C           7.32922131347047      7.93561630446654     12.78452814892195
  C           6.32973873185456      8.38482982248557     15.59925050908077
  C           3.17943505764472     10.77866321993647     15.49811431678254
  C           2.67189782062716     11.66771225946879     12.64099040467493
  O           4.78628581976274      9.48484688428603     10.94369276277768
  O           7.98835173815373      7.16059726847846     12.26354945141832
  O           6.83625024565738      7.46584035997996     16.11062104134194
  O           2.12667211682656     11.01169489791809     15.94462913640327
  O           1.80508208347128     12.13682493594133     12.06323669677443
  C          12.15538836923980     11.51921135837288     14.09178232365387
  H          12.89505147386244     11.92440068643621     14.77914508524354
  H          12.37006437006604     10.47655873568161     13.87726791057503
  H          11.16575462228949     11.60632654101930     14.53222682131925
  C          10.59324819280503     13.14198053526979     10.27704775062743
  H          10.52113826171876     13.70673561163367      9.35263465090927
  H           9.63457596490026     13.17200994964342     10.79003744225440
  H          10.86677551731818     12.10883693572098     10.07064725861695
  C          12.77700022626477     15.95492076904296     13.07902506902627
  H          13.66340406758918     16.29620127058458     13.60798294556636
  H          11.88084679371951     16.23480445011012     13.63263964888908
  H          12.74468281995626     16.40281846521290     12.08569612257607
  P           4.54740368734804      9.38781365259207     18.09876947551003
  O           4.25186214939090     10.52722774199268     19.18114848733390
  O           3.25338697040349      8.46729174497666     18.35872240654684
  O           5.61570518258382      8.52488649830043     18.92251471384014
  C           6.98612990918947      8.91796305124260     18.95023843673544
  H           7.28027323460391      9.38377437796363     18.01213308858985
  H           7.57033904958541      8.01508111062821     19.09973765488717
  H           7.14687156670806      9.61453290514898     19.77102849481017
  C           2.96855025451662      7.38062383925336     17.48820435376217
  H           3.13535903504792      7.66671953602034     16.44991440953142
  H           1.92333893973246      7.12349128285889     17.64114611811475
  H           3.59948788337489      6.52653963423304     17.73446036765373
  C           3.52908761852144     11.70830108612780     18.83746080402588
  H           3.88726027814743     12.12303464608520     17.89918098700089
  H           3.70412529749652     12.41718516788352     19.64120146509072
  H           2.46711193059208     11.48687296080900     18.75346232200079
73
[Pt9(CO)16{e-P(OMe)3}{e�-P(OMe)3}]2�(eclipsed) (TPSS0) E -4262.270674822587 a.u.
  Pt         10.47951601173595     13.90571573532340     13.41404594780576
  Pt          8.16205670977215     15.28550468741186     13.60860437739820
  Pt          9.59429265829386     14.73803918220478     15.83257163273499
  Pt          7.76829598212676     12.24085450150623     15.97105212808258
  Pt          6.44895768739317     12.70870514966893     13.68180844541442
  Pt          8.69921728951991     11.24367792614412     13.66001411115639
  C           9.35619443805361     14.80691710100269     11.95195746119192
  C           6.81892368848891     16.27671229127532     12.73999894123207
  C           8.04417072964728     16.08831674874401     15.51467724733038
  C           9.97514527988512     15.04617900947618     17.64655701398802
  C          11.44197139225637     13.97408274538449     15.22411661302620
  C           7.90496005515646     12.44256354020006     17.84826060738522
  C           6.00590100398137     13.31824759398832     15.63348336848759
  C           5.00384153321755     13.51301114031093     12.76194160637347
  C           7.44429489593512     11.82808803549777     12.09320347915368
  C           9.97266915523699     10.26008470922626     12.68660816387716
  C           9.43092161171604     11.05712780272498     15.60778459392821
  O           9.39315973545326     15.10270099952552     10.82421909965439
  O           6.03963790610913     16.92731265514545     12.21606632815698
  O           7.51122846631120     16.95873194223164     16.07180018328393
  O          10.23457920045210     15.28163095056564     18.73453035861861
  O          12.50483157116838     13.86110357167244     15.69531714039827
  O           7.98334282251600     12.55127824231112     18.98031006341873
  O           5.21039168924545     13.92505562112668     16.21695754653484
  O           4.14123492985806     14.00536014880133     12.20228256271532
  O           7.37095763158633     11.71651029532354     10.93823863621765
  O          10.73888854148188      9.66824903332689     12.07937245470435
  O          10.30419215074969     10.54163823058041     16.17715972732679
  P          12.23435029728155     13.32211464785841     12.16938263448881
  O          13.47381139079332     14.34458501062053     12.25313047511904
  O          12.08894327709339     13.26846658954167     10.57540242781219
  O          13.03796071461714     11.95760591137891     12.40094839365787
  Pt          6.86335064397625      8.64193601869954     13.98527001438817
  Pt          5.89538299450972      9.78338220798353     16.23855651402473
  Pt          4.65079317117193     10.20117937934575     13.87777854605709
  C           5.50356773092369      8.90693897463118     12.47309839899814
  C           7.28002043343924      8.23660431513062     15.95351963699276
  C           5.88139397198854      9.83636791030820     18.11935591601274
  C           4.00537414837980     10.52945587429625     15.82536532181415
  C           3.14470298761401     10.75410398251038     12.89936817376090
  O           5.19488417517393      8.46188420735573     11.43901123082368
  O           7.81895782253543      7.45355638266386     16.63076438495203
  O           5.83379861273623      9.82157729410176     19.26061217691833
  O           3.03085994039851     10.81502557565410     16.39177232794025
  O           2.20297653925942     11.03814016443634     12.31732663289723
  C          13.17803162097555     11.39001555552954     13.70105607176514
  H          13.94801732313714     11.91781809591176     14.25981435338339
  H          13.46338014684184     10.35267371720078     13.55256084970044
  H          12.23958401530830     11.43947827801431     14.24783607318499
  C          11.04430621446400     12.50399750310655      9.97746167748887
  H          10.80634699670932     12.97919871529825      9.03073331384145
  H          10.15674045063431     12.49423664598766     10.60606996255398
  H          11.38994142851385     11.48473396765042      9.81406184350900
  C          13.23840789841865     15.74630047681142     12.26083982260410
  H          14.14309143666875     16.21280272987032     12.64278603882778
  H          12.39240905190525     15.98988964651947     12.90318832732775
  H          13.03939379146597     16.09939995736427     11.24897454553769
  P           8.03339097847815      6.98639381567066     13.05840994476798
  O           7.59467512629633      5.51396998822096     13.53641266377604
  O           9.61428098153477      6.83389446465136     13.24973864562111
  O           7.94075133658401      6.75133904989854     11.47667928983697
  C           6.21710206392432      5.19849833836176     13.68775974704945
  H           5.77027445338701      4.99151171967357     12.71530985248472
  H           5.68480607118564      6.02149059557426     14.16443694782329
  H           6.16661793986464      4.31049927134580     14.31306539798222
  C          10.25438439239543      7.22167570570141     14.46345200359679
  H          10.07846067589351      6.47619303571800     15.23596384564869
  H           9.88821204305486      8.18697951891068     14.80370591375755
  H          11.31519417542233      7.28945977224751     14.24035981575337
  C           8.18134790116036      7.82820837113271     10.57444915850341
  H           7.87155125452525      8.77804427399388     11.00527192029632
  H           7.59290729886335      7.63234131575638      9.68327597521773
  H           9.24127431314333      7.86459843665545     10.32968495189957
73
[Pt9(CO)16{e-P(OMe)3}{c-P(OMe)3}]2�(staggered) (TPSS0) E -4262.266477610706 a.u.
  Pt          9.83529063306427     14.19190566535000     13.46825654795067
  Pt          7.64667217613164     15.72021692827076     13.92920443865840
  Pt          9.12484094195079     14.81843330473778     16.00294546863019
  Pt          7.43386953350789     12.13020189067347     16.09839406232456
  Pt          5.96216140001354     13.15771120600465     14.08952452439972
  Pt          8.06009329471528     11.59148792974211     13.53261311276663
  C           8.75504592147977     15.36865977170689     12.18186675680910
  C           6.36118993868642     16.89966569637629     13.22830997599021
  C           7.60950236308595     16.24379513335606     15.92569740771232
  C           9.67671423436708     15.04392816061605     17.77921735722091
  C          10.88750990549487     13.99472561755953     15.20272193744919
  C           5.77101904412684     13.34784830275270     16.19004200629723
  C           4.46178802026989     14.19101241262075     13.57992149229039
  C           6.77405561179876     12.62498265674377     12.24347688430062
  C           9.08002434013950     10.60532657266158     12.29053195921156
  C           8.92540778136682     10.94169737803443     15.35043192549602
  O           8.78859331655613     15.80712640898900     11.10190863358793
  O           5.61863021106668     17.66011627694068     12.80818797028857
  O           7.11665101672237     17.03044810188679     16.62857498877628
  O          10.07128523532329     15.29500050621674     18.82463284029805
  O          11.95781608096154     13.74971830461617     15.60608301618787
  O           5.04756536597910     13.88859647814093     16.92195034575200
  O           3.54786015549799     14.80130887765156     13.27510778534706
  O           6.62785907789276     12.81692033573136     11.10807318141288
  O           9.64777409293334      9.96996832907725     11.52950860926706
  O           9.80095767925055     10.23525937254172     15.65717348643183
  P          11.46431919553063     13.60154296572660     12.06022542520828
  O          12.80637633564429     14.48108092052274     12.18982651038311
  O          11.23954681994636     13.75510066554228     10.48344855939020
  O          12.12996346096249     12.14797556775652     12.08564678851704
  Pt          6.36250609091392      9.00609673100564     13.82573200488162
  Pt          4.92545123325265     10.17857220445564     15.78448402768901
  Pt          4.30279124646636     10.63852577340350     13.20036362062578
  C           5.41279314380875      9.36202712349833     12.00865262948047
  C           7.63333890643144      7.72261224309950     13.30466788244055
  C           6.25295507799492      8.57693361072222     15.85342368658659
  C           4.43395652197330     10.28164007327855     17.59952877995595
  C           3.23298590288903     11.02923215402512     14.94795798798449
  C           3.13460913537734     11.34451093793937     11.90903493349798
  O           5.42063546160018      8.95018127045794     10.92010752289572
  O           8.37554609076725      6.90971705752506     12.99907580930033
  O           6.60627872517145      7.75727802850487     16.59804308709740
  O           4.07426739162983     10.28919382296072     18.68270570404091
  O           2.17931730943229     11.39996861463595     15.27238276961205
  O           2.40728518505606     11.73590361432181     11.12023643987653
  C          12.29348069304351     11.42853571076251     13.30629200933834
  H          13.13675733116849     11.82834191830805     13.86591551658143
  H          12.47982602771572     10.39522875355326     13.02935017021065
  H          11.39285366007534     11.48788373655160     13.91142524226011
  C          10.10402817244653     13.15871222992567      9.85749335812755
  H           9.89439818946429     13.74253386041770      8.96637060838853
  H           9.23643288072585     13.18109300488864     10.51224023039173
  H          10.33685238193523     12.12975377542244      9.58992470497408
  C          12.72057650153826     15.88779874976301     12.36895066974168
  H          13.67290962664559     16.20996362784511     12.78322504649090
  H          11.91133822289254     16.13935950292011     13.05460886231406
  H          12.54993910343339     16.37803435368472     11.41033284634918
  P           7.71831786019258     11.74182980173099     18.27820366864611
  O           9.12291774198977     12.04889708508069     19.01577687823599
  O           6.76603565581807     12.44183727433928     19.36131830476979
  O           7.44283882788903     10.21469765309926     18.65193121659798
  C          10.36838810486569     11.80788463278397     18.36602919041632
  H          10.37686602730541     12.25908449399170     17.37831708781733
  H          10.55047321316350     10.73844614377091     18.27551651530936
  H          11.13174539653671     12.26938509171046     18.98616351887267
  C           7.48325770807874      9.73077970679582     19.98678746484268
  H           8.38667186162721     10.06786874030643     20.49377010075693
  H           7.47782404963210      8.64667644627471     19.91682444496363
  H           6.60782712454841     10.07154294565312     20.53554081666040
  C           6.80679226580521     13.85472975405657     19.54482235467963
  H           7.62944668705247     14.11244062892180     20.20970391577937
  H           5.85671431402444     14.13894836202731     19.98698970563912
  H           6.92589876315276     14.36959201703027     18.59491666652034
73
[Pt9(CO)16{e-P(OMe)3}{c-P(OMe)3}]2�(eclipsed) (TPSS0) E -4262.254623616240 a.u.
  Pt         10.31344174210666     14.14871007566209     13.08748780607769
  Pt          8.28624384446038     15.13786286190267     14.58571830635274
  Pt          9.73274384739995     13.03740477381391     15.49059205922005
  Pt          7.17147244514977     11.19462382738744     15.92140335652426
  Pt          6.49002327158233     12.76718195507630     13.85288083540709
  Pt          8.25072376320139     10.76734998115171     13.49449769473321
  C           9.07594869205233     15.77274184409076     12.78206517216464
  C           7.05818151123113     16.52859029009630     14.89706003487440
  C           8.69773649270315     14.51616709709399     16.53713738692931
  C          10.35565970077044     11.98355746566136     16.93260780823844
  C          11.34976915890136     12.78781334539470     14.22183090375843
  C           7.18076378421231     10.79553576220516     17.76901478639283
  C           5.94671341777699     12.89685010109827     15.87300342294299
  C           5.41153127662577     14.10796606692248     13.07456338669043
  C           7.48642446645339     12.08733259503961     12.12282492635377
  C           8.61857079200427      9.77463084027638     15.25063808085196
  O           8.94114690290421     16.69051300745236     12.06826904718048
  O           6.34058781548123     17.39572534252661     15.09175340198377
  O           8.57669441542176     14.89578609431672     17.62641894790168
  O          10.78225487231506     11.39252417122596     17.81029203196184
  O          12.39045062900919     12.25532351851203     14.31490505625663
  O           7.21208331510585     10.57907305231354     18.88872806457296
  O           5.34735770885734     13.57989347791485     16.59227589478479
  O           4.73480986065002     14.88903689518231     12.59022947755783
  O           7.46971585571548     12.34075909241607     10.98422581632173
  O           9.29155131868322      8.96727005795734     15.75171267762960
  P          11.58214696499438     14.48482165162898     11.29339188512609
  O          12.66487223833031     15.67385208021442     11.41957767920769
  O          10.86159820553824     14.92552454812204      9.93596912378020
  O          12.57277906671145     13.38015554716443     10.66737903876384
  Pt          5.81950346632204      8.26091681559484     14.93030911199395
  Pt          4.21429881976758     10.11421549306241     16.03858246009298
  Pt          4.77586011085406     10.21367229543938     13.38445964897322
  C           5.50696432974640      8.35505572299007     12.87876337976449
  C           6.86197799220668      6.70465358236136     15.06427455508295
  C           4.97652339225886      8.34675575570808     16.82139830035503
  C           3.25218984111770     10.75262332588519     17.51704810683306
  C           3.31110374163271     11.18846349515087     14.50863800745900
  C           4.35936347060728     10.89641212027078     11.67706042856296
  O           5.53005314944739      7.63043121799463     11.96627062841559
  O           7.47343445318203      5.74384410302854     15.14490653691688
  O           4.87638795528735      7.68204346102436     17.77246577985479
  O           2.64206475069270     11.11433482755747     18.41247298833379
  O           2.38219160958057     11.86380848623291     14.32765880105989
  O           4.08001268474285     11.28022272726587     10.63857771777657
  C          13.71309263051188     12.93661439144419     11.39476686358230
  H          14.47526301129296     13.71524621258313     11.39498277759872
  H          14.09004345382861     12.05986541494492     10.87335370794998
  H          13.45497675955553     12.66884225176483     12.41537870420466
  C           9.58035278502000     14.41346399421231      9.57475617728847
  H           9.06978657808934     15.19802791695563      9.02361150158703
  H           9.00280629252797     14.14480602838909     10.45398980478265
  H           9.70417128868086     13.53318126453010      8.94641039711954
  C          12.36969599410638     16.84195049104407     12.17593400627717
  H          13.31346768311001     17.36248007390840     12.32085982029402
  H          11.93761454165587     16.57589382154876     13.13980402259391
  H          11.67303698697670     17.47924918552521     11.63423799409219
  P           9.56785161717423      9.64383112630784     12.10186886221511
  O          10.65031785862143      8.58932156025864     12.64282867129318
  O           8.93704939453755      8.60855180417799     11.04661825069293
  O          10.42935373520099     10.62936882439660     11.16205478931809
  C          11.59645743909921      9.00829722059944     13.62460894162109
  H          12.51383215344581      9.32976507156320     13.13209782609962
  H          11.79207076183492      8.15325434585062     14.26424643243782
  H          11.21087274028138      9.82654880828853     14.22518135402717
  C           7.82458110764344      9.02855915726091     10.25972379939367
  H           7.37608154547944      8.12883897324686      9.85232929397887
  H           8.15733978964482      9.68628004577451      9.45624507555361
  H           7.09469356920148      9.55138653688886     10.87173889403284
  C          11.27890987419789     10.12486666991837     10.14244142591299
  H          11.79375714548648     10.98358793979903      9.72249636356140
  H          10.69981617617694      9.62155145898033      9.36875015294442
  H          12.00229494281913      9.41967056044597     10.55167152752503
73
[Pt9(CO)16{c-P(OMe)3}2]2� (TPSS0) E -4262.251326746094 a.u.
  Pt         10.04838046344087     14.00797544129849     13.64225807634338
  Pt          8.00104908119470     15.60642132513505     14.35853644267468
  Pt          9.41375919478892     14.30121052408349     16.25511987076662
  Pt          7.87738312743036     11.70478914684622     15.61914426283564
  Pt          6.17837929921538     12.96666492819324     13.93531739723534
  Pt          8.22935372943128     11.49502689919737     12.96026297195206
  C           8.98519468036722     15.39185701162065     12.54379080672581
  C           6.86593417749361     17.04554280141140     13.95858748227364
  C           7.99644902232210     15.77908796337820     16.43819556442773
  C           9.89743405163171     14.14302349471883     18.06684192494511
  C          11.14084014208469     13.56843268681503     15.36352548676038
  C           8.45970404597525     11.30193661781510     17.37539411593268
  C           6.13199104546453     12.89325325268512     15.98797329525654
  C           6.69704690705934     12.49899943348168     11.98535404457076
  C           9.47201836474651     10.84533283314330     14.46164827130529
  O           9.00864044231814     15.89939312150198     11.49253419301760
  O           6.27550805735407     18.00028647759396     13.73959184442883
  O           7.52892704351466     16.46712384693870     17.25411766666711
  O          10.21543061452251     14.10741058304676     19.16278920359080
  O          12.21365771134308     13.23541205478209     15.65746590966211
  O           8.82245961509811     11.05273715519484     18.42876127600692
  O           5.56298487893006     13.23591046724244     16.94117717122197
  O           6.30664273552237     12.66647710727693     10.89550791776460
  O          10.50967151718196     10.37847540033382     14.69474897788690
  Pt          7.67649509155934      8.22474881011513     15.31428068525751
  Pt          5.70062642101950      9.61889290463160     16.48755166389775
  Pt          5.85189388442967      9.52971852000451     13.78477277400651
  C           7.15929365721123      8.00534725193742     13.31308303990059
  C           9.19366766776668      7.13694254771565     15.44684344893494
  C           7.07594826221162      8.31310672671957     17.30460075141324
  C           4.75345457110449     10.12912114943568     18.02879896818554
  C           4.25326892449537      9.96111804797641     15.03369032832973
  C           5.07711020611475      9.67798776411672     12.06915468191191
  O           7.34874332446140      7.25187131441800     12.44465555337908
  O          10.10323424405764      6.44970399746280     15.53119653341799
  O           7.30226649284118      7.78230296387560     18.31582958178379
  O           4.16397264336978     10.40757172502609     18.96584266047769
  O           3.09822348323149     10.09377378032666     14.98103118104473
  O           4.60007290480731      9.67176073676914     11.03257207097949
  C          11.35009872538796     13.46000365888441     12.39532295984953
  O          12.19810017869383     13.20350477087922     11.67597610714387
  P           4.36357797343805     14.18703349078988     13.41792652560585
  O           2.92147083076375     13.48850194498467     13.51982947530893
  O           4.00956270586133     15.53881129758550     14.19992787841375
  O           4.22565853983752     14.73442252310561     11.91711546447585
  C           2.66772708216812     12.31335093528743     12.75824796069883
  H           3.51146979123678     11.63144328465615     12.81792287434307
  H           2.48324208752305     12.58224207549487     11.71878041366984
  H           1.79355723529581     11.83795372679334     13.19057341475819
  C           4.15776927488682     15.68059043997020     15.60860329799412
  H           5.18991229965604     15.52444127634769     15.90394286846252
  H           3.51714808064269     14.97738390125521     16.13646724717314
  H           3.85982929162276     16.69959554410654     15.84058985844381
  C           5.25497613968971     15.49450827321120     11.29748506492187
  H           6.23055750659895     15.23944559309565     11.70285374479650
  H           5.06055006708962     16.55450323831031     11.45442038556511
  H           5.23453700133140     15.25886222026289     10.23760671997431
  P           9.15463692375907     10.64868920448722     11.11611934723941
  O           8.06973244018069      9.77951469850963     10.30152247523139
  O           9.78691054250844     11.58814671802444      9.97430843349985
  O          10.44651663180589      9.69176112046974     11.15656640169232
  C           9.24442379817919     12.87395709869073      9.69220446650534
  H          10.01439459062846     13.42040948598738      9.15456953756648
  H           8.99886513400001     13.39763730339804     10.61120940435274
  H           8.34846910119149     12.78320490396692      9.08071439158941
  C          10.45718565795712      8.54029760914162     11.99482252616100
  H           9.88479851121232      8.70744704759915     12.90201500890437
  H          11.49464459205401      8.35001287056733     12.25400952563694
  H          10.04039701999791      7.68700947487220     11.46137508811702
  C           8.37822629304216      9.15707274723257      9.06592081598204
  H           9.08582529879530      8.34081814548409      9.20921281738108
  H           8.80033867931580      9.87403818748612      8.36270732665855
  H           7.44355024653210      8.76276337479102      8.67681607470410
87
[Pt9(CO)15{e-P(OMe)3}3]2� (PBEh) E -4828.284946726097 a.u.
  Pt         10.70858924095856     13.32839212045290     13.29155999928111
  Pt          8.64416066745674     14.91598289498359     14.10198625475841
  Pt         10.26100983264387     13.73577003243486     15.95332993815002
  Pt          8.34678084680522     11.32200178965270     15.97748247885755
  Pt          6.75592016309677     12.47042655600095     14.13157912729078
  Pt          8.79839961275037     10.89656712187920     13.35892773176786
  C           9.60090840972709     14.74430348474042     12.27893065166906
  C           8.96610633274297     15.33789650122059     16.09254921586526
  C          11.91768913789561     13.05083767931854     14.94212572803464
  C           8.68131256331127     10.85521291043344     17.77546418748494
  C           6.73700164640943     12.63211701343877     16.20196556823361
  C           7.45923726629736     12.00449759257864     12.22097245988841
  C           9.85863270489718     10.24984100613967     15.03253847100366
  O           9.67487661229103     15.35070720221702     11.28006330677164
  O           8.75100603510465     16.21845758342464     16.83339730718493
  O          13.05466724119455     12.88007970116847     15.16063305753915
  O           8.82658930709842     10.49934554653594     18.85051694082987
  O           6.13102175634319     13.15485928704657     17.04702058283661
  O           7.21977126486053     12.23609473429630     11.10580080884288
  O          10.79357954950699      9.61037116783554     15.29845400430157
  Pt          7.41661786778615      8.22667323818573     14.06765452979044
  Pt          5.87104560084533      9.46824126184769     15.92764291404535
  Pt          5.34287245397341      9.79959959213677     13.28364111246852
  C           6.48322425815136      8.45004745367839     12.20870677761026
  C           8.79394228334336      7.02662385357797     13.63257525175073
  C           7.28439532313268      7.93896891773598     16.11459152650957
  C           5.39805799671576      9.72901720899776     17.72845235736546
  C           4.19930533252352     10.23665286611406     14.98154091063931
  C           4.25380316337870     10.50909537722541     11.92832505190099
  O           6.52618551823718      7.97522883050302     11.14915171359942
  O           9.62533828038623      6.28824702611556     13.37159963661092
  O           7.69769730493168      7.22989333739970     16.93670402846457
  O           5.10030190053076      9.87805923508253     18.82068808376488
  O           3.13219416469844     10.61640833105852     15.23926713080124
  O           3.58968160611340     10.93501068057502     11.10274830339067
  C           9.70444857274800      9.96685645781685     11.98562899090138
  O          10.20048069218959      9.34701602750473     11.16551320012749
  C           5.17536929054983     13.40873214384094     13.70019622792528
  O           4.17666087971294     13.89832026934563     13.44353056572115
  P           7.21340160508410     16.56049763783649     13.62888451181205
  P          11.08458413717217     13.72612230890574     18.02123940080984
  O           7.89980272936287     17.92067038083097     13.05238508564317
  O           6.34367956478913     17.24101424562688     14.81405373318757
  O           6.03457077564771     16.40132605749708     12.53028484498915
  C           9.11231994158238     18.37620746765927     13.61534797010038
  H           8.96764945152472     18.75062500042432     14.63238024338651
  H           9.47214333401425     19.19246266850749     12.98889555953665
  H           9.87174186161960     17.59149224024718     13.64385188398687
  C           6.26550119034594     15.70511436242783     11.31943189573503
  H           6.82260985457179     14.78173555819727     11.47246734036102
  H           6.81467526598482     16.32624204950715     10.60853629861012
  H           5.29279882912525     15.45538151886962     10.89864596431674
  C           5.58560016324437     16.43619025348803     15.69756896944307
  H           5.44465726363019     17.00163376745230     16.61738274852302
  H           6.08765622095309     15.50222214519790     15.94911307405324
  H           4.60886848254575     16.20324194304984     15.26853428586602
  O          10.16153747005399     13.44625684216701     19.32205870530579
  O          11.75460974117449     15.13234719058886     18.49814064986361
  O          12.32766076292796     12.75667544340501     18.39572336458842
  C           8.83208112876035     13.93058062148084     19.37978985598354
  H           8.32526299448848     13.38618587443368     20.17505792383764
  H           8.29167204109019     13.76375278798216     18.44848845597998
  H           8.81115138352944     14.99874109410755     19.60533215079046
  C          12.27166097055910     11.37518910555196     18.09281086396603
  H          11.79291260159210     11.17307043947019     17.13430115243497
  H          11.73691418880977     10.82911946388946     18.87262951669593
  H          13.29611356335117     11.00954570586019     18.04179040408687
  C          12.53586587634810     15.87089477723325     17.58184962307204
  H          12.79548486409372     16.81176777913376     18.06732408377196
  H          11.99314741738274     16.08822652106362     16.65893547487399
  H          13.45767285250410     15.34438492989981     17.32046116158996
  P          12.17241262743546     12.78589974022069     11.70252302048429
  O          13.43824123032017     11.84387431881014     12.07002582708814
  O          12.99982326871722     14.04000791896225     11.07390293183727
  O          11.73627904306415     12.07197371104879     10.31607081213647
  C          13.23284623904564     10.61304478783897     12.73858436368147
  H          14.13019403416818     10.39448102533213     13.31506997090998
  H          13.06489846232172      9.80973624881582     12.01795127027274
  H          12.38750744028848     10.64474663007240     13.42682964370081
  C          13.44068998802013     15.08038259536514     11.92082854351009
  H          12.64471250498662     15.44410526198743     12.57445178775960
  H          13.77231615172389     15.89860021336997     11.28147195633302
  H          14.27866898491110     14.75994984662439     12.54589552768796
  C          10.52923091914231     12.43081723439626      9.66826040094537
  H          10.61734263442453     13.40101302685266      9.17504785749208
  H           9.68613980115535     12.47255624940594     10.35727066774509
  H          10.32656546106923     11.66604397436075      8.92019008723151
87
[Pt9(CO)15{e-P(OMe)3}2{e�-P(OMe)3}]2� (PBEh) E -4828.282472706126 a.u.
  Pt         11.17547321942777     13.00337509679297     13.69043511088739
  Pt          9.03558301624311     14.64884943033018     14.11138341307000
  Pt         10.55591381536184     13.82900778136890     16.21481390975198
  Pt          8.61450146008939     11.44885554730872     16.54707718963761
  Pt          7.14770180062793     12.22657152313494     14.42475771361349
  Pt          9.27539556866205     10.62172804488022     14.06581058627236
  C          10.04921334222486     14.19275252810529     12.38805958516013
  C           9.21655931351849     15.38877131735760     16.02964776959853
  C          12.25946431008509     12.96596293871762     15.48274985440718
  C           8.86411058368616     11.30836738846969     18.41069280989662
  C           6.95859566390459     12.70806401351021     16.44297688593441
  C           7.95458189658583     11.44186645223866     12.67224583349655
  C          10.17778724673560     10.24739774589009     15.90102382571810
  O          10.15776662021755     14.55365715843459     11.28457022134392
  O           8.92032444276071     16.35596770531553     16.61820908535717
  O          13.36445275263552     12.75573527877136     15.78926013624618
  O           8.97912819938974     11.14244847198045     19.53499379773285
  O           6.27584723506932     13.34095928430189     17.14016844538649
  O           7.77873996768713     11.45619487088536     11.52375628537289
  O          11.08904415436608      9.66883532953613     16.33569793656345
  Pt          7.16803303733218      8.34557671098715     14.15800750632490
  Pt          6.25859019537973      9.43521552723616     16.47675852193015
  Pt          5.02142084424366     10.02853328022957     14.12158636756731
  C           5.80603018483565      8.73300821286964     12.68112449097438
  C           7.50003106906153      7.77902307086764     16.10231562532789
  C           6.22895603626572      9.42490264639783     18.35455813885961
  C           4.43292149749924     10.33985637937529     16.09612499013510
  C           3.56427022053087     10.71282557964452     13.16444331326240
  O           5.46339452990243      8.32823349827507     11.64261198612659
  O           7.94893275095026      6.90858712169300     16.73282842730468
  O           6.16170271596707      9.38559422048326     19.49479111387145
  O           3.49607284168007     10.69541172146547     16.68407373497442
  O           2.65194764068933     11.08523495874318     12.58430467170275
  C          12.42682112100406     12.26468621294798     12.50803475732281
  O          13.22515952858448     11.87058802562021     11.78989070368881
  C          10.48160092468865      9.71715012551794     12.93140064829105
  O          11.24734022607693      9.20736789932226     12.25432616478346
  C           5.66195936109854     13.18562360420617     13.75605424897148
  O           4.74646139364225     13.75458384104616     13.37869704807008
  P           7.68963512571349     16.23504339272137     13.30232609527445
  P          11.21873801651478     14.19253333821453     18.31297793630271
  O           8.47302513713797     17.47082846055815     12.58795522434307
  O           6.77372359861529     17.10892083805434     14.31025959113763
  O           6.59143259102648     15.95312461562400     12.14954354942929
  C           9.64247591820718     17.99007631598079     13.18768622925077
  H           9.41830665759688     18.50175604906667     14.12735268473320
  H          10.07063604157917     18.70886113770524     12.48924600009483
  H          10.38036985841500     17.21005153665135     13.38977930468372
  C           6.85491002453517     15.04939251616806     11.09136359140022
  H           7.29683699276088     14.11624808914010     11.44079459172752
  H           7.52461114564562     15.49324148764731     10.35224697617451
  H           5.90061534351887     14.82222314416853     10.61913162200192
  C           5.93605345300688     16.47642757467679     15.25997764138721
  H           5.79740333332993     17.16960498601524     16.08806889477169
  H           6.36729519726813     15.55727691858718     15.65761469147131
  H           4.96423443500982     16.24449925560532     14.82057500764145
  O          10.20711071745111     14.08508627126939     19.57137702874565
  O          11.80825700964549     15.68136537435465     18.60290009258471
  O          12.45319069306253     13.33876006848760     18.91948557250997
  C           8.87524967697697     14.55727565786612     19.47657804313356
  H           8.32214329748526     14.13004891465687     20.31142017518786
  H           8.39163424849669     14.25049703257599     18.54907672208309
  H           8.83850795627774     15.64665510313216     19.54138573549989
  C          12.42689177167254     11.92312599876909     18.87966488213688
  H          11.96633796393566     11.53550799767358     17.97056209790877
  H          11.88768320670527     11.52514616199944     19.74162335004354
  H          13.45782364357498     11.57452916568915     18.90977366702941
  C          12.62230968701592     16.31624475754232     17.63912716516838
  H          12.70803029531096     17.36372235189446     17.92785620470959
  H          12.19339310708567     16.26135458492835     16.63580691315325
  H          13.62281406360018     15.87641268392778     17.60921802131421
  P           8.27731264314060      6.72734344913396     13.08838011550817
  O           7.78202873463865      5.21641820808942     13.43116488057923
  O           8.17310114202776      6.64525179013914     11.47659167813314
  O           9.86884060191719      6.49929990092782     13.24831708998811
  C           8.48158054999683      7.77291493712874     10.67588828090911
  H           9.54363868972223      7.78088303405661     10.42497962766788
  H           8.23092322093370      8.71791730987865     11.16111329913409
  H           7.89559800520099      7.69888977884181      9.76159292137195
  C           6.40332691297465      4.94013220979393     13.56912960942119
  H           5.89905839263040      5.67079483674344     14.20603950104178
  H           6.31451391357762      3.95481761600942     14.02623215286654
  H           5.90035957021358      4.92482626418150     12.59854488568576
  C          10.50552295970288      6.65753858339732     14.50410187941576
  H          10.16154158216388      7.54716605305489     15.02907271662196
  H          11.57253178346071      6.75955378596919     14.31464526059536
  H          10.33492536080478      5.78876691703825     15.14319994308260
87
[Pt9(CO)15{e-P(OMe)3}2{c-P(OMe)3}]2� (PBEh) E -4828.282311620319 a.u.
  Pt         10.78422123610870     13.36923874106033     13.37523768688305
  Pt          8.67111176757291     14.89503905303547     14.17936420573223
  Pt         10.27877154975533     13.71334801836277     16.03590680746114
  Pt          8.30416492635957     11.37862789786085     16.08825708785471
  Pt          6.71988783610756     12.52718119589097     14.24930496326314
  Pt          8.79783036200874     10.99556283502786     13.46370658287593
  C           9.59594509235201     14.77143541229199     12.36759156528324
  C           8.98305641345983     15.32177089730445     16.17456251609081
  C          11.92489508282520     12.97420694085728     15.09160285878259
  C           8.66213580497524     10.87627417279903     17.87029063969122
  C           6.70176093365887     12.69223171266336     16.32163361220914
  C           7.37242139318085     11.92834852557618     12.32498367131799
  C           9.81327748454193     10.27847543369468     15.10077645159621
  O           9.64917708458090     15.32760202975484     11.34083696863425
  O           8.75012293113941     16.19323340904050     16.91923565734432
  O          13.03463283339931     12.67944397479893     15.30590599984837
  O           8.81683390540273     10.50802564623641     18.94092122616134
  O           6.10848689603348     13.23271814117101     17.16493078106782
  O           6.99454173223742     12.07024416640420     11.23156661026065
  O          10.70942276142561      9.60535507447059     15.41789339731690
  Pt          7.19575646652430      8.46840648008136     14.39852415339061
  Pt          5.70690974776408      9.64039589167029     16.34823648579684
  Pt          5.04812870482734      9.99353128278183     13.73044840097115
  C           6.12061241044420      8.60455373510520     12.61869366117604
  C           8.53756008594034      7.24869448233619     13.89239913389652
  C           7.14171734815005      8.11526231843640     16.43365834867055
  C           5.32246558644533      9.87914274054111     18.16904478610465
  C           4.00753515797901     10.44297354282061     15.48217276809328
  C           3.86409912919333     10.63415533669722     12.42192757259843
  O           6.03845247075380      8.05432547703360     11.60000883823814
  O           9.31206142593999      6.46135385484675     13.60333839427862
  O           7.58571299152161      7.37641962154292     17.21298542462185
  O           5.07307129286356     10.01440184630140     19.27563203759892
  O           2.95892503893449     10.83542816669028     15.79461082269296
  O           3.13886621650163     11.00600616678929     11.62124772195760
  C          12.04892205937386     12.99194626349034     12.05141549027138
  O          12.88365869292936     12.88647537369477     11.27313629761984
  C           5.14847541185989     13.46516337376185     13.79397028851896
  O           4.15442140824958     13.96610909778463     13.53537256532292
  P           7.23908479623591     16.54524137996502     13.70837387060137
  P          11.07602284215933     13.71240451775914     18.11749071247766
  O           7.93563578783539     17.89369198338406     13.11757735581376
  O           6.37595315143353     17.24287413802022     14.88557392226157
  O           6.06624278904212     16.38004008478308     12.60621908216273
  C           9.13756103742882     18.36259945508805     13.69251299802130
  H           8.97214524490789     18.76392143798817     14.69603411415583
  H           9.51139104774713     19.16153660388859     13.05222667797957
  H           9.89530274510726     17.57819535821027     13.75707292478191
  C           6.28844972852350     15.65144430637844     11.41251718146711
  H           6.80240805651988     14.70824291790904     11.59470302512167
  H           6.87496519703470     16.23460733616567     10.69959885293394
  H           5.31276284324509     15.43389317633943     10.98126465366617
  C           5.60852649155094     16.45605903337181     15.77877488780456
  H           5.48513684559374     17.02872144268709     16.69653465612991
  H           6.09437070697628     15.51436939215989     16.03044006884806
  H           4.62534238466833     16.24021815662550     15.35630170899439
  O          10.14340878491351     13.45630150898918     19.41391167345120
  O          11.76463645370105     15.11201456851594     18.58589901784132
  O          12.30342080522747     12.72749203096101     18.49854433785847
  C           8.81163313262357     13.93740882193914     19.45637020758362
  H           8.29797155779690     13.39378036467131     20.24759088684278
  H           8.28232240994895     13.76571841296311     18.52013700381331
  H           8.78666089431209     15.00605833467668     19.67873624375021
  C          12.21178654182984     11.33800597420761     18.23916384695918
  H          11.69607697671281     11.11448528929111     17.30458798285104
  H          11.69451326736160     10.82794071389803     19.05394162278121
  H          13.22721774118757     10.95221687956557     18.16384281752267
  C          12.56019329320995     15.83541844321482     17.66990720037367
  H          12.82565335782247     16.77745137618972     18.14993735706665
  H          12.02749177828835     16.05024224260265     16.74066776074181
  H          13.47901353338109     15.29798470252284     17.42017091992981
  P           9.91707075207434      9.90802449513541     11.86470589712245
  O           8.99786713974095      8.77190167776532     11.17786458367418
  O          11.20331545707599      9.00082938297068     12.24578121019468
  O          10.57892590933944     10.66789440549480     10.57940258565093
  C           9.47286900584736      7.85852385206566     10.21111660508005
  H          10.00579981015823      8.35698659433152      9.39774694100768
  H           8.59770633445773      7.35551642687572      9.80347353214687
  H          10.13233390372622      7.11342128637309     10.65841112434456
  C          12.40438696461809      9.58246996498370     12.71823669575035
  H          12.95130731011606      8.80645686985590     13.25090493745130
  H          12.23099874470406     10.40756766773012     13.40899596169567
  H          13.01039219900438      9.94358504380052     11.88463416063031
  C           9.88263891490974     11.69379301476597      9.89573879347222
  H          10.57912690437702     12.12818933482547      9.17977524030586
  H           9.54473518685841     12.48031105194776     10.56853585001096
  H           9.01612156534016     11.30133621543342      9.35859382737350
87
[Pt9(CO)15{e-P(OMe)3}{c-P(OMe)3}{e�-P(OMe)3}3]2� (PBEh) E -4828.278538142792 a.u.
  Pt          9.91840486923380     14.13605795733696     13.59735391504905
  Pt          7.94362239122489     15.44401450587814     14.94295161762452
  Pt          9.61402227487794     13.76001028451819     16.28179122038154
  Pt          7.73319514730218     11.40797187301800     15.84893529952059
  Pt          6.06060248101179     12.97895113860405     14.41639544364705
  Pt          8.09693526812870     11.67504543575591     13.19882784897298
  C           8.75949469159515     15.70630644168402     13.02520543801004
  C           6.81477758186869     16.93726765767814     14.97285573030523
  C           8.24062536478580     15.13320587497735     16.98444254861247
  C          10.37621122337042     13.16184223739915     17.89267426460955
  C          11.22879978732103     13.39840000540222     14.99463296146504
  C           8.30240561518888     10.75993575423516     17.53313805323833
  C           6.10186161825693     12.59701307244987     16.44737126262478
  C           6.57350088437593     12.89496405233668     12.43419546349329
  C           8.87236020061406     11.09610214361582     11.58515029934495
  C           9.28070222972235     10.70159024989065     14.62705095945090
  O           8.67683561732005     16.51333514424694     12.18490845412937
  O           6.25685608722509     17.93642387845795     15.00829290034667
  O           7.90654044183778     15.60752596650888     17.99223029714014
  O          10.86637537595264     12.84548374764590     18.87501375753632
  O          12.35340589797560     13.12120322239229     15.11834530496170
  O           8.66988365405201     10.38367169336604     18.54750975314726
  O           5.60108609799065     12.89419832254146     17.45491481113305
  O           6.23060997919647     13.23218493262825     11.36865799916266
  O           9.26379417131850     10.67078774686305     10.59922751515710
  O          10.28766276382649     10.13059735653016     14.71202151267217
  P          11.20924987942333     14.02942559925640     11.77647846992951
  O          12.61196341686007     14.84667984827780     11.87389837845048
  O          10.66569853586510     14.66495094024734     10.39144183970750
  O          11.77905974210411     12.63241457725226     11.19876860859758
  Pt          7.31402648949479      8.31696373500538     15.51537414457267
  Pt          4.99119407105552      9.49342742645420     16.26860780419570
  Pt          5.78917478588637      9.66280763925269     13.67269185357411
  C           7.33234651935910      8.27484247953148     13.43553886863649
  C           8.78498050442150      7.24461276077535     15.94051103270321
  C           6.21163760777490      8.20826216122471     17.29172048049587
  C           3.91635369116149      9.82881320468398     14.54523557953368
  C           5.38672952660246      9.93276165747430     11.85303665546816
  O           7.82563039024472      7.67775532115941     12.56992352844168
  O           9.66761562268773      6.56567399347515     16.19788374206812
  O           6.22701147264424      7.56959803446034     18.26792413721171
  O           2.80747862951372      9.82676129403028     14.18065589613473
  O           5.13664544098638     10.03654627487167     10.74226661503622
  C          12.22989948707442     11.61090160166813     12.07253800525395
  H          13.22309084326103     11.84056354511617     12.46340241105066
  H          12.27546355033144     10.69011177823470     11.49400509823351
  H          11.55343417218808     11.45826045284135     12.91155253869189
  C           9.40394232666039     14.27752071642438      9.87705398442652
  H           9.03976618871150     15.09154129160246      9.25251376584685
  H           8.66784851798174     14.09466267016448     10.66050502013924
  H           9.49618946927663     13.37377366789117      9.27154103505647
  C          12.64690866196041     16.11529163399895     12.49543061313122
  H          13.69373367966172     16.35990106011635     12.67391420433091
  H          12.11589657446457     16.12063289356182     13.45031089651022
  H          12.20886946779452     16.88431278727838     11.85375919315991
  P           3.44475171491612      9.79102772216805     17.84804704139622
  O           2.55738255558458     11.13171404936559     17.95271656260260
  O           2.24687701539182      8.69170667001746     17.86340487325930
  O           3.89771273915114      9.66412340190720     19.39776414020106
  C           4.99827809030680     10.42620286746269     19.86165838794743
  H           5.80949850458527     10.47172493682461     19.13364977814634
  H           5.37212030615372      9.94378070545094     20.76307061585857
  H           4.69398570824926     11.44792261700623     20.09589519769544
  C           2.53849601955035      7.33802792612994     17.57835047455026
  H           3.06517302650048      7.22289646762099     16.62826119559696
  H           1.58593657973302      6.81169409923395     17.51810549386996
  H           3.14365295059953      6.88020317502506     18.36466400776714
  C           2.20221674375956     11.86531276358384     16.79060568786843
  H           3.04386673133907     11.98331152610059     16.11170270136740
  H           1.88809764581714     12.85366702109125     17.11557718428898
  H           1.38316327313363     11.38164747815597     16.25517756715927
  P           4.21180123201359     14.24383787515634     14.34982198485422
  O           2.86668865573308     13.57173142089514     13.73349485560595
  O           4.23008988743342     15.70908626580418     13.63406923359545
  O           3.49242774395691     14.68726630687479     15.72434524985110
  C           4.92794777217039     15.96590526992313     12.43242657987854
  H           4.89749086406949     17.04253868741990     12.26921276498594
  H           4.46222318500561     15.46759863695640     11.57901002271310
  H           5.96975155908956     15.65601126666242     12.48571610918918
  C           4.11894329003634     15.57116962153442     16.63440275885524
  H           5.18970071236535     15.39479685010329     16.73114658149125
  H           3.66407100215287     15.40360075807640     17.60916148015128
  H           3.95661313118402     16.60837346615485     16.33469904789736
  C           2.92781006062290     12.74167714190743     12.58961986367729
  H           3.77837732811585     12.06237529369711     12.62061184285075
  H           2.98551367335142     13.33426147863327     11.67256666269733
  H           2.01727731689979     12.14635549076074     12.56933501980053
87
[Pt9(CO)15{e-P(OMe)3}{c-P(OMe)3}2]2� (PBEh) E -4828.267192480897 a.u.
  Pt          9.99400922838228     13.88954384710401     13.34562246896823
  Pt          8.27323132119014     15.37735929238109     14.85416217488053
  Pt         10.10085959285450     13.74371557370393     16.06706179167247
  Pt          8.31751697473561     11.28543539348515     15.80428790827044
  Pt          6.57392703842228     12.81569647948046     14.42789994689035
  Pt          8.36094329575769     11.26094356957445     13.11911937253547
  C           8.83688403491336     15.52598779218698     12.86319895960121
  C           7.15890833618407     16.87060768979768     15.01814214112134
  C           8.91012538460152     15.21703143878801     16.83870068968935
  C          11.50111645595965     13.24311717752338     14.66155876192757
  C           8.93447310318907     10.65044593699278     17.47102427298267
  C           6.79829859734281     12.60639513642458     16.46710544393831
  C           6.98495182322418     12.62970537012181     12.40248160475701
  C           9.60580143014897     10.30362138259719     14.45629596868165
  O           8.72977867336028     16.27489433972691     11.97751891040688
  O           6.58434525851474     17.85543559010047     15.12361272753250
  O           8.76616933888966     15.84452367177631     17.81244691232398
  O          12.63015852723815     12.96460540109615     14.56235673495052
  O           9.26030265093994     10.22445269145391     18.48103484548958
  O           6.39215266098609     12.95036133401564     17.50209165852577
  O           6.65261505021791     13.09218871078418     11.38034059545350
  O          10.54227839157441      9.61462964571761     14.52402672192773
  Pt          7.33764244311844      8.37207164118271     15.79051942150479
  Pt          5.21433239803711     10.06166081099458     15.46959093833471
  Pt          6.32636195979240      8.86528198087485     13.29758419480885
  C           7.80454886685407      7.54013641860470     13.96284114553138
  C           8.45179258387667      7.35447624582430     16.89793439888745
  C           5.95808415969333      9.13481893834897     17.16677147730446
  C           3.78974031561025     11.01345764562580     16.26477183489558
  C           4.40046452418217      9.53675782254905     13.64173009601136
  C           6.21691057195230      8.24401880794994     11.53529463017237
  O           8.43464264860344      6.67035979499472     13.51818841480080
  O           9.11585834724726      6.70110715069361     17.56026251261731
  O           5.66363575828781      9.01377327667247     18.28456141741497
  O           2.89591191461313     11.49529049632815     16.78181353940653
  O           3.34623800216696      9.42973257198075     13.15949423564615
  O           6.09517592154632      7.75924152634991     10.50416406077605
  C          10.83531067817225     13.72043988980577     11.67153390768429
  O          11.38292303619737     13.78040759639712     10.67099944280766
  P           4.68337697425626     14.02560421442526     14.40475206019435
  O           3.37324213918980     13.31575725423139     13.75530949796706
  O           3.95845071344168     14.34849762763411     15.80851499117762
  O           4.61151819326235     15.53037819515711     13.77103364859543
  C           3.45871335778732     12.64224190668411     12.51620321651750
  H           4.31598274600805     11.97132738961066     12.46821913348525
  H           3.52188686825239     13.34653937279458     11.68173736307814
  H           2.55399017162326     12.04766326569862     12.40870928250404
  C           4.48516425346995     15.31296871599711     16.69862184243770
  H           5.57253183425821     15.28017795441599     16.76807417234625
  H           4.07927992384875     15.09305092852830     17.68445858317910
  H           4.18320916865542     16.31920535103168     16.40010493387855
  C           5.19768971663474     15.85446724955132     12.52816168771297
  H           6.16066611355347     15.37268732801795     12.37834506609888
  H           5.34820317150962     16.93328222906500     12.50345207192535
  H           4.53977756332597     15.57697497709940     11.69929520542384
  P           9.20925979912001     10.47005894560055     11.20980452928504
  O           9.12613936114400      8.84259247995452     11.13727425495885
  O           8.63888607357457     10.94693037262846      9.76421199495329
  O          10.75008210777175     10.75245983493130     10.77351199462263
  C           7.27247410247167     10.77991700061735      9.44262721755862
  H           7.13321407443738      9.87204636609775      8.84960225960044
  H           6.95701207999631     11.64128667950371      8.85675063792827
  H           6.63037202205768     10.71813924239678     10.32190989899079
  C          11.79836862855148     10.56833956804711     11.70699437148281
  H          11.89920373068506      9.52198846307061     12.00605040764341
  H          11.66061266952319     11.16795359876797     12.60537863583152
  H          12.71656749969931     10.88676430286890     11.21531995683812
  C           9.62477468488471      8.09471245429983     10.05104816027974
  H          10.69805716018508      8.23965702127358      9.90524192412768
  H           9.11801318929758      8.33845256486122      9.11371927008253
  H           9.44137065449743      7.04683403589205     10.28209128927259
  P          11.30447023517579     13.37967425664660     17.91509218031682
  O          12.69450070801227     14.22281519975950     17.99275723197557
  O          10.69505730369546     13.81177392348053     19.34883414970947
  O          11.88823566447704     11.92680524871230     18.31186010391007
  C          12.72441470523956     15.57135729416335     17.57334027372469
  H          12.22121502286119     16.22451369590043     18.29128754573437
  H          12.25723685584035     15.71012804837410     16.59549071542301
  H          13.77193028586452     15.86524689759095     17.50707003903921
  C           9.40896582544975     13.37613926744072     19.75468961369597
  H           9.48063032216732     12.42752145552192     20.28910240611723
  H           8.71717501995658     13.25281295919108     18.92004714523452
  H           9.00032318610100     14.13492381117249     20.41964208357627
  C          12.34223035588816     11.02378442677244     17.31880368831321
  H          13.33401839563567     11.30368482290973     16.95794117597924
  H          11.66544415321022     10.97265096779982     16.46691949186729
  H          12.39194791486894     10.03842475379501     17.77872031426713
87
[Pt9(CO)15{c-P(OMe)3}3]2� (PBEh) E -4828.250345124475 a.u.
  Pt          9.57918662570246     14.25183867412566     13.52852866417620
  Pt          8.00876646764342     15.47557839118125     15.39348183267721
  Pt         10.04848959128537     13.84443240318258     16.17758553869789
  Pt          8.38000741876246     11.30237110527881     15.66955397709698
  Pt          6.50586744736745     12.86145055705434     14.45341136129178
  Pt          8.27277465076727     11.46066590372636     12.97290787913935
  C           8.43490693375102     15.97022153602113     13.42868294838342
  C           6.82517873176737     16.84424217975889     15.88099084247098
  C           8.75731234056657     15.03632982538789     17.27166350125266
  C          11.28417746179160     13.48340693692274     17.54443892274473
  C          11.23785687825076     13.46686138139709     14.50992545537417
  C           6.83934250451579     12.45536237730012     16.47527243976982
  C           6.89842694634846     12.87321173054622     12.38934431090417
  C           9.61030920483953     10.45924804742892     14.16744069166817
  O           8.30039729061835     16.86476112179287     12.69549853315759
  O           6.20379226090379     17.74375462360680     16.21671812678763
  O           8.61854825669803     15.39894526773802     18.37025133359452
  O          12.08513443012807     13.41446189628098     18.35776139842728
  O          12.32573096401436     13.14602016073898     14.25514447814071
  O           6.36926200058736     12.73378259252929     17.50370260121591
  O           6.56707602446350     13.44433052996478     11.42407655480776
  O          10.58014338413995      9.82099961036531     14.08008870194113
  Pt          6.27499431688889      9.14369508475275     16.35928101259048
  Pt          4.45622844289053     10.49465115150968     14.82888067080066
  Pt          6.38853524167068      8.99606270563021     13.63312773677474
  C           6.95295323010839      7.65158234645845     15.09558448744316
  C           6.70964623744779      8.47009148655853     18.05516916241536
  C           4.59407479959290     10.23560079329670     16.88807551074759
  C           2.71390177094286     11.20322926253782     14.83683153049379
  C           4.60930381382059      9.77816718265420     12.90138503959866
  C           6.91992862926631      7.98991692733418     12.13695855060481
  O           7.24855969496767      6.52586040179063     15.14760495775354
  O           6.87776083919247      8.01836370938682     19.09181610988378
  O           3.96473977484206     10.44680523995071     17.84243690914090
  O           1.60520687694458     11.47154834110824     14.88064705462609
  O           3.97258373667808      9.66464368296598     11.92970605101869
  O           7.09115196896578      7.25409151762235     11.27748046607125
  C          10.10568018768821     14.28067123940155     11.71920409929289
  O          10.42935855924434     14.44236715500679     10.63641864695863
  P           4.61049769937242     14.07533819619912     14.52746663157658
  O           3.37349177261072     13.72274627074250     13.52807302100620
  O           3.72587687629116     14.04507927817955     15.87937165093608
  O           4.65225920051028     15.70420361204568     14.33298043862595
  C           3.50981789595628     13.08399380943532     12.27827590135829
  H           4.31469734058509     12.35446214225542     12.26530331401459
  H           3.69076911863897     13.81381199548138     11.48528383832051
  H           2.57569819616015     12.56179921134349     12.07190549530442
  C           4.07814689618112     14.80976932745666     17.01590016475502
  H           5.15515269756778     14.90349235786283     17.15150898921490
  H           3.67721152295045     14.29449731965555     17.88680620809486
  H           3.64436952776176     15.81034607374714     16.95271730396633
  C           4.99702340265315     16.22686106552457     13.06840336877994
  H           5.77982198935217     15.65412948264803     12.57018688028335
  H           5.36516148158738     17.24220198871267     13.20884055787375
  H           4.11985167595984     16.26012266372565     12.41448616186416
  P           9.02401433106751     10.76038748346375     11.00402062547925
  O           9.33919662267419      9.15763736257756     10.99530313411043
  O           8.14197316835340     10.98118346255967      9.65737556959725
  O          10.37977697431754     11.36188266122282     10.33071157012545
  C           6.77039173790164     10.62865143758376      9.65662150149938
  H           6.63900919877171      9.58004918397608      9.37734723562121
  H           6.27061051772630     11.25674017023782      8.92109757362596
  H           6.29045907355680     10.78536331687031     10.62303109274857
  C          11.56039091319982     11.36883079636744     11.11348350874827
  H          11.98026298327316     10.36382363985749     11.21596177257376
  H          11.39544754463225     11.76586950172346     12.11544179793885
  H          12.28267405955988     12.00367905021191     10.60326054353545
  C           9.84642457526773      8.49858555550422      9.85662846377713
  H          10.89755584006277      8.74169708376958      9.67944919857914
  H           9.28506811291103      8.73632394372160      8.95000503164600
  H           9.76417533815660      7.42879281601063     10.04261915173856
  P           9.66817830393660     10.48700115478864     17.32148048360189
  O           9.61525902901046      8.89557235782582     17.71563409100701
  O          11.25158534026140     10.65246269075559     16.97923704363230
  O           9.66253436769238     11.01717499011591     18.85312248648611
  C           9.84785666006902      7.92212616570432     16.71705726358045
  H          10.91981144348532      7.75743777522428     16.57024985325330
  H           9.41473345741863      8.19654041151436     15.75729549387899
  H           9.38592027158285      6.99250536149441     17.04436715497540
  C          12.26980863505406     10.16638717870612     17.82599753278345
  H          13.21708740969208     10.44516252310588     17.36661454087546
  H          12.24094521899613      9.07848678205445     17.92807849188581
  H          12.22337879595959     10.60732339560658     18.82282837968970
  C           8.54319746178309     11.65585130787436     19.43762872098323
  H           8.70357824679601     11.64567745955783     20.51584723072802
  H           7.60744211690961     11.14078594132056     19.22159151827815
  H           8.45834901971400     12.68805216337885     19.10354692710133
115
[Pt9(CO)16{e-P(OPh)3}2]2� (C-PCM/PBEh) E -5403.829290661944 a.u.
  Pt         10.69712460512544     12.87742605152072     13.56088740007021
  Pt          8.69987369755675     14.55666002869126     14.26860261751996
  Pt         10.30411979878566     13.49687504524002     16.19316991781014
  Pt          8.60604843324682     10.97133532311725     15.56659400704173
  Pt          7.01184518671981     11.94915632832089     13.63688215124006
  Pt          9.07904178929052     10.33359332922947     12.99260242121121
  C           9.49738069401151     14.11310294502118     12.39943838599382
  C           8.93782059141877     15.07122219078529     16.24554816063069
  C          11.91846797313273     12.65621814178527     15.23108077968256
  C           8.86667131929120     10.62506994723764     17.41325400777466
  C           6.88944123943031     12.15249038171062     15.70008199415621
  C           7.78666535210783     11.40166376554833     11.77210784315546
  C          10.16732673849383      9.87730437903810     14.73062106688883
  O           9.40118139700894     14.44346005643927     11.28748840189871
  O           8.64980316095520     15.95315282025676     16.94994134106364
  O          13.02773059787650     12.35960950178860     15.43194138101080
  O           8.89901093814112     10.34774971381410     18.51794642617551
  O           6.18297532091061     12.60127090094252     16.50779798311829
  O           7.60896057046733     11.62064834905989     10.64516656541248
  O          11.14272665360214      9.31778017162890     15.02371052178029
  Pt          8.01120279023188      7.58101576128118     14.13408188927702
  Pt          6.38730619125309      8.87577464233125     15.87454116997711
  Pt          5.93020847130375      9.04959432713503     13.20860607262484
  C           7.12110620175917      7.66549156892645     12.24014163916664
  C           9.46435309133653      6.43269553274740     13.78993646206409
  C           7.90642565250539      7.48585543448015     16.20139124472027
  C           5.82645545315630      9.21163840842312     17.64339585285803
  C           4.74741938823702      9.60699072141261     14.83426039162871
  C           4.82470824647965      9.60168944105450     11.78071251589937
  O           7.20770318588062      7.13793402096091     11.20843330145581
  O          10.34366846672554      5.73985766957608     13.58207421738883
  O           8.39305713367113      6.90773878154819     17.08456616190487
  O           5.47889099216568      9.41422866410684     18.70871219069533
  O           3.68792834140278     10.03732424352686     15.04131980115934
  O           4.15580271339273      9.93048983650886     10.91977863861769
  C          11.82960731335973     12.14542995711374     12.24288490126299
  O          12.53516629070129     11.72947956102284     11.44959286468774
  C          10.06340766033770      9.35182698952549     11.70931422769137
  O          10.64314704469426      8.74045211864767     10.94227494731189
  C           5.39508732502350     12.75384192113767     13.08030228129163
  O           4.36515002043853     13.11367371609145     12.75136981580031
  P           7.30163234771487     16.09923848564434     13.52152931456242
  P          11.06751077309547     13.52092286900636     18.27703129086740
  O           7.94487348365567     17.23170060945016     12.54166755502617
  O           6.51015195672507     17.15741522968846     14.48729529290758
  O           6.13637853545937     15.56553186262423     12.52438296507833
  O          10.08515025609156     13.33020940345926     19.56573030543648
  O          11.84732635403173     14.87196340177574     18.75506490933869
  O          12.22073209875941     12.47023056518120     18.75318270639182
  C           5.76642193923646     16.88271040747313     15.60196193353928
  C           4.19385723390317     16.53030696565527     17.86095108542439
  C           5.10812656228034     15.67750578063322     15.79724614898479
  C           5.65193334981398     17.91118064074048     16.52999405933920
  C           4.86384039486057     17.73039297499050     17.65481968736401
  C           4.32515083103883     15.50944677175358     16.93312967652530
  H           5.17933350068104     14.87340667440820     15.07836688913272
  H           6.17656908616864     18.84383647394288     16.36590430735854
  H           4.77530079446606     18.53334133449525     18.37497353906009
  H           3.81508057919664     14.56727647576167     17.08375940955482
  H           3.58130419883949     16.39083789970758     18.74167916995872
  C           5.28989138758082     16.37507076719589     11.79455000647943
  C           3.55329906940934     17.90572585811039     10.27949356014963
  C           4.10069507577600     16.81288186721637     12.35657796007552
  C           5.62110846672181     16.68553542863836     10.48418970507248
  C           4.74507376664120     17.45191964778396      9.72895667272035
  C           3.23405084003088     17.58137702793327     11.59085258434167
  H           3.84348933823140     16.54611506734491     13.37367399321156
  H           6.54706416853768     16.32307113212573     10.05679457285525
  H           4.99770966021379     17.69472883785378      8.70516308539951
  H           2.30449962311596     17.92448427166872     12.02575665816301
  H           2.87386344493806     18.50375003584459      9.68683898745754
  C           9.19188280190652     17.77917873579379     12.71416073627811
  C          11.69630731546251     18.94754883109998     12.92894458155230
  C           9.56394823360279     18.38451705543568     13.90676870489293
  C          10.05556204210517     17.75560263577448     11.62821833874629
  C          11.30752289914062     18.34222864821836     11.74106047770657
  C          10.81976884343083     18.96829444744247     14.00405684207970
  H           8.88679988831144     18.42034784331685     14.75026329632612
  H           9.74755545131737     17.28408263910384     10.70448046651287
  H          11.98082974104411     18.32231218503237     10.89407743420408
  H          11.10661472277532     19.44829387380914     14.92941424148328
  H          12.67350790363531     19.40396920857813     13.01491613245624
  C          12.34764327387875     15.82564557943508     17.90394487011051
  C          13.39530264426623     17.82201260130345     16.29784128773762
  C          11.83215165514655     17.11024502025774     17.98812910190569
  C          13.38187914158207     15.52635067098415     17.02991967296269
  C          13.89816379880126     16.53094629751315     16.22226211632731
  C          12.36677994136951     18.10774289318246     17.18650898258397
  H          11.02607345499798     17.32568765983257     18.67785404921616
  H          13.79113679454070     14.52553284348570     16.98561011598852
  H          14.70287753853208     16.29927113893512     15.53678486345430
  H          11.97095473021533     19.11269257555611     17.25489301591216
  H          13.80207565038721     18.60260230423844     15.66865497328711
  C          12.00012926012730     11.14258437522871     19.04980332090580
  C          11.65507387510063      8.46736160617155     19.67876336363561
  C          12.15513745758125     10.18278533445228     18.06303033186142
  C          11.68637852737930     10.78135275923242     20.35282150270749
  C          11.51505859021853      9.43978746218601     20.66084514856775
  C          11.97775477469389      8.84352031786462     18.38308103713376
  H          12.41801124363204     10.47477864745538     17.05774291316768
  H          11.58499688617350     11.53744266523945     21.11980992560042
  H          11.27051053287791      9.15546548208974     21.67605588123019
  H          12.09264209783561      8.09380539978206     17.61133652570137
  H          11.51749771633923      7.42253105067215     19.92390492410147
  C           8.99095037377649     14.13391268320487     19.79776921684791
  C           6.78157056125195     15.70769427950316     20.34910317523903
  C           9.15404454544977     15.31566529292259     20.50718948133166
  C           7.73796589755681     13.72556395819830     19.37013630022785
  C           6.63450730476658     14.51767339190784     19.65023899688254
  C           8.04188181114428     16.10034598445648     20.77931450542620
  H          10.13521972017374     15.61566995940979     20.85006977515282
  H           7.62014717736515     12.79951116421947     18.82766289415572
  H           5.65626863541026     14.20331895519638     19.31253683656347
  H           8.16555030525762     17.02281472283393     21.33150473178780
  H           5.91768609058811     16.32399736259271     20.55939491714136
115
[Pt9(CO)16{e-P(OPh)3}{e�-P(OPh)3}]2�(staggered) (C-PCM/PBEh) E -5403.827744321912 a.u.
  Pt          9.57036324366662     13.98985552466762     13.94002728741577
  Pt          7.48837319234296     15.06208114895284     15.29732918538251
  Pt          9.64704463767685     14.08422437746419     16.63648263060826
  Pt          8.30419327628938     11.29427249172802     16.71720536527931
  Pt          6.43089951234924     12.19641687411597     15.00984559703614
  Pt          8.66370366683479     11.00651688583906     14.05284811615063
  C           7.97421615714498     15.06887202158771     13.23965270121278
  C           5.89314294887120     16.06110317296390     15.29824788201208
  C           8.05023291901619     15.24481830423834     17.28297840104537
  C          10.61309696638948     13.86365877993119     18.23856365373893
  C          11.11952857995517     13.59379220502872     15.22418550211248
  C           8.98699531509777     10.97967919469415     18.44551495890876
  C           6.53027123477834     12.34515245565407     17.08582272469315
  C           4.83414126245662     13.09284827552727     14.51375176474598
  C           7.10382104625135     11.89978953122633     13.03042112346035
  C           9.60588910128991     10.17106833128418     12.64709682936106
  C           9.92600551832499     10.55665193139378     15.63183801459996
  O           7.53839065130535     15.54481441051987     12.27309965831805
  O           4.93693459681974     16.68195746173162     15.31649227819253
  O           7.70135949961144     15.80141773633808     18.24121353685319
  O          11.19735318139926     13.74919813006054     19.21035242948104
  O          12.25092292669493     13.31889811373935     15.23316695811176
  O           9.44924319786086     10.77159187627915     19.46725344812926
  O           5.98462909140151     12.84915191825144     17.98017128844527
  O           3.90837115485089     13.62907828979203     14.11873676349385
  O           6.76565103670710     12.16091285646711     11.94940988124508
  O          10.12613884699058      9.57396752761882     11.82847100506664
  O          10.99279633732608     10.14020878496076     15.83132267039288
  P          10.65157500148922     13.67526128770311     12.02520086517114
  O          11.76399773630931     14.80187106955514     11.61678106754876
  O           9.66755552035550     13.63151107974742     10.73049003114564
  O          11.56815680141218     12.34741305475223     11.85036910166227
  Pt          6.80143966929270      8.84630014138151     15.43169220267527
  Pt          4.58523153783605      9.85773167639713     16.65271309247435
  Pt          4.76095434438215      9.84371420604461     13.94767874628284
  C           6.33864216550092      8.58091239733056     13.42678618546734
  C           8.35871100649750      7.78331596935496     15.56595627803212
  C           6.12703274105732      8.71043603429856     17.40095662756806
  C           3.17577049032207     10.33003843483184     15.23195374323793
  C           3.95809262465809     10.16343265863369     12.28109439309573
  O           6.69205306755208      7.95233219550047     12.51442121779180
  O           9.28479078921077      7.12159200564153     15.63690897878998
  O           6.43122162384768      8.11920504290821     18.35775366228189
  O           2.05378827011282     10.61038774232009     15.10624227939501
  O           3.47400600071351     10.34954702256606     11.26574386530096
  P           3.39394281462925     10.16466382587030     18.49781113472666
  O           2.74074780411401     11.59990206586729     18.89319856040693
  O           2.07429114321228      9.20966970190077     18.60960025124784
  O           4.02515394248482      9.82189473215564     19.95856644373300
  C           1.88936686059169      8.10015232584507     17.81751432737856
  C           1.44615394930148      5.87622415437431     16.22921699207001
  C           2.74931254030319      7.01484741061685     17.90630308803765
  C           0.80513498242939      8.08348901455944     16.95430908554177
  C           0.58593444598022      6.96479589849914     16.16299289275667
  C           2.52408722445109      5.90494842733006     17.10366453326600
  H           3.58408779136807      7.02762638927537     18.59587781145806
  H           0.14522939941620      8.93958980161893     16.89919377537698
  H          -0.25844554733507      6.95042306505717     15.48632540762688
  H           3.19682150265545      5.05969741418342     17.16657964615280
  H           1.27391809829600      5.00868640814867     15.60619014756839
  C           4.66070110590724     10.71896654438665     20.78820361075977
  C           5.94387641041812     12.43976777765114     22.53657188712226
  C           3.91522255966865     11.42688090279539     21.72077874687540
  C           6.03795515624954     10.85434461749832     20.72481369938110
  C           6.67632557206790     11.71927427951785     21.60368775797994
  C           4.56458525695858     12.28661095364360     22.59477374641511
  H           2.84201323442546     11.29931695997551     21.77163584187402
  H           6.60302804380268     10.27973720825257     20.00476403699293
  H           7.75176040833433     11.82792477271214     21.55853402238556
  H           3.98644791214525     12.83839019440156     23.32435873340010
  H           6.44546656895332     13.11200436825996     23.21993879726367
  C           1.96843438015456     12.35492789445517     18.03803683347739
  C           0.39244325785148     13.95802491896127     16.42607847322272
  C           2.54772165044241     13.41340940086458     17.35689659024807
  C           0.61107271649353     12.08748010564520     17.92939161382545
  C          -0.17262877366166     12.89376202082762     17.11659065534648
  C           1.75007096227286     14.21651203737400     16.55319769680105
  H           3.60474034744002     13.61602859497571     17.46495188401926
  H           0.16855722290954     11.26815610929121     18.48011143064324
  H          -1.23155574383557     12.68894564989340     17.02839136914347
  H           2.19711239676086     15.04951734078001     16.02727549680262
  H          -0.22404257306674     14.58680311685319     15.79749401801268
  C          12.83599939077415     12.24007499894218     11.31383840699685
  C          15.38165963970232     11.90207723270608     10.27722189425144
  C          12.99256770451660     11.65929826447596     10.06514985385335
  C          13.93523898598576     12.64162209181137     12.05822961906342
  C          15.20774192128485     12.47239344629823     11.53149231773126
  C          14.27177576648340     11.49182195958209      9.55185640839276
  H          12.12904163867069     11.33251182014475      9.50123335322023
  H          13.80326055981319     13.07129533003736     13.04233087189960
  H          16.06639225161153     12.78721437587012     12.10989281031013
  H          14.39539367486824     11.03696267367241      8.57781311779939
  H          16.37617217010159     11.77172581894773      9.87164335715186
  C          10.02551294932678     13.23132111124944      9.46149781924992
  C          10.66552041423149     12.38029280938347      6.90669292696908
  C          10.79689252167383     14.04631288022328      8.64598144087573
  C           9.55303858587167     12.00761932672278      9.01004294130570
  C           9.87605837514069     11.58609010644219      7.72821655944403
  C          11.11609012312814     13.60996623049938      7.36712446267465
  H          11.14023810092752     15.01133053062323      8.99274114803726
  H           8.93520261236168     11.39622143967846      9.65490143940461
  H           9.51062552871213     10.63078922092962      7.37505165097217
  H          11.72089906865588     14.24026740488327      6.72848319619487
  H          10.91916453103883     12.04716961769690      5.90916264239098
  C          11.70479298224365     16.06645705796299     12.16199687128444
  C          11.61683499134249     18.59807070045127     13.27129787765350
  C          10.81985393068415     17.00261353021676     11.65019587245291
  C          12.54956023357926     16.37728381881519     13.21609134556572
  C          12.50301344261894     17.65012937982610     13.76661865085998
  C          10.78050573091412     18.27163249717109     12.21222627560451
  H          10.17015159578222     16.74697313991361     10.82250251541874
  H          13.23258441047630     15.63211180332354     13.60269590895718
  H          13.15855396477549     17.89727078432741     14.59134980130391
  H          10.08927820173193     19.00540349983864     11.81893285066708
  H          11.58029848612345     19.58762306198631     13.70700275928129
115
[Pt9(CO)16{e-P(OPh)3}{e�-P(OPh)3}]2�(eclipsed) (C-PCM/PBEh) E -5403.829684728699 a.u.
  Pt         10.06955291114851     14.35052456898511     13.27212612682810
  Pt          7.63621021995877     15.56488293648632     13.19090152561264
  Pt          8.90852687858550     15.27004966840094     15.56426925545787
  Pt          7.19293003863890     12.76421866921090     15.60707837616091
  Pt          6.00106148898487     12.97401844535434     13.21093339221254
  Pt          8.38778747674007     11.70957396094781     13.43566625336125
  C           8.98966407892608     15.07356408220010     11.67719744370097
  C           6.25246083933947     16.32084294434697     12.15587143365788
  C           7.31690395705087     16.49208236651445     15.01824914914380
  C           9.13189287442226     15.73059688427247     17.37497032570840
  C          10.81036886496167     14.46742553006716     15.18724891280222
  C           7.18732288400445     13.13178467752587     17.46914232425964
  C           5.43584989432617     13.75221447966708     15.07366788414607
  C           4.54791559781391     13.53047988363625     12.13653229309766
  C           7.15912265146206     12.02234104461412     11.78347840520076
  C           9.80995213899518     10.79763606909469     12.59135906152573
  C           8.97330202655481     11.70605174807415     15.43953725992453
  O           9.07355162491460     15.28002504429672     10.53437016134505
  O           5.42614261085757     16.80196637955355     11.53543544979709
  O           6.66608301500905     17.34224457306662     15.46944896298254
  O           9.28189100413596     16.04594448120006     18.46038020283784
  O          11.77773475210876     14.32022729488147     15.81467226852787
  O           7.17947794348450     13.36932128577725     18.58431898876547
  O           4.60887356925524     14.41451079969072     15.54923392338358
  O           3.67083550418615     13.85893727659450     11.48750849839332
  O           7.11603427988961     11.76986363263181     10.64950033977761
  O          10.65940130979816     10.23979026588047     12.07670320532237
  O           9.82689199856593     11.32210973757792     16.12940962626884
  P          11.94202927646291     13.89348066213599     12.15754583905241
  O          12.99451746495835     15.14386743906783     12.15001060993547
  O          11.90454656981022     13.67422010294853     10.54496286661361
  O          12.96169709805281     12.67190821634539     12.50763752481655
  Pt          6.53870705113084      9.38336141062846     14.26226253251221
  Pt          5.78498242261370     10.30135485005800     16.70503642478081
  Pt          4.23155087741897     10.79072566189368     14.53858808490276
  C           5.00343894411323      9.68375062821521     12.92339264924002
  C           7.23246445602938      8.89013497364961     16.12963562702320
  C           6.02177037627894     10.26967725657626     18.57145345004432
  C           3.85796206420367     11.06172368952451     16.55432858155972
  C           2.61000104731893     11.39316413050461     13.79491470544202
  O           4.64825531329504      9.37465179981803     11.85948001330778
  O           7.92286685702191      8.14156247156041     16.68984947519985
  O           6.14176957066095     10.23002658139418     19.70458640541887
  O           2.98449919942634     11.37085297736179     17.25681066885139
  O           1.61440882207206     11.74034747177099     13.36237641337774
  P           7.66925607375253      7.94647812798538     12.99860858403768
  O           7.16926433366601      6.38986028363954     13.09643405405763
  O           9.27823621053029      7.69178924553105     13.06854085240212
  O           7.58212112524452      8.25184556623098     11.40831495694840
  C           7.96497809744446      7.36477325310360     10.42189211327623
  C           8.67864801388346      5.65690445005565      8.36372551234031
  C           9.27297933052614      7.36183299326475      9.96186459303359
  C           7.00833228201583      6.52968959219684      9.86449242484903
  C           7.37153833933807      5.67599442470219      8.83231410513893
  C           9.62280526083164      6.50401489321281      8.92761590817214
  H          10.00633928069730      8.03068693713224     10.38997581332012
  H           5.98713317928766      6.55662343029471     10.22171715851856
  H           6.62676491254611      5.02470370287347      8.39409745297887
  H          10.64193876003097      6.50223643036156      8.56333347704165
  H           8.95810155167473      4.99090500092911      7.55827470822962
  C           9.95363384538009      7.17174498636906     14.14843783018200
  C          11.42337297156003      6.14603713452831     16.25928321626846
  C          10.03616230400053      5.79659962316741     14.31775969472253
  C          10.60416096801632      8.03684804438360     15.01392620401612
  C          11.34114692714597      7.51873568769467     16.06800947253703
  C          10.77171753659021      5.29035859957540     15.38131736507526
  H           9.54599306530429      5.12793168534647     13.62316182053158
  H          10.53204830291663      9.10531429451434     14.87064166622458
  H          11.84954873916391      8.19537527119877     16.74290690073985
  H          10.83746880939019      4.21881411049130     15.51745085557527
  H          11.99741571716942      5.74468280944005     17.08385937153939
  C           6.06980903139372      6.02457399240091     13.84147366336801
  C           3.87771659395823      5.26318513008006     15.34898210483089
  C           4.79875460551134      6.13118838817552     13.29886708263590
  C           6.26164900459568      5.53427396570995     15.12376680869220
  C           5.15845997995208      5.15335547817488     15.87468661519813
  C           3.70300888589949      5.74738491833375     14.05957200418615
  H           4.66205413824487      6.51026210160592     12.29449701979044
  H           7.26131380206021      5.45538406697683     15.53176820794561
  H           5.30372039838302      4.77418408184694     16.87779175997076
  H           2.70898274468882      5.83359397631623     13.64058137927313
  H           3.02058861081238      4.96932971547262     15.94009845200936
  C          11.64665675209138     12.48814475910029      9.89394501492948
  C          11.16400087510442     10.15909773212938      8.47677124053824
  C          10.35151627806049     12.17932501757253      9.50899017614212
  C          12.70616528773607     11.65090207596744      9.57360379652857
  C          12.45754805774563     10.48558404130073      8.86263021759686
  C          10.11588001712155     11.00803304050653      8.80199054267799
  H           9.53549664095085     12.84331643071652      9.75480243025613
  H          13.71484304162493     11.91108914642091      9.86566519870739
  H          13.28183671534046      9.83205944504323      8.60826841638664
  H           9.10448340029034     10.75951402973917      8.50850377909490
  H          10.97400832825800      9.24885864680562      7.92347876384732
  C          12.62955811904801     16.40410148329945     12.56908420071331
  C          11.91959337804724     18.93708775816261     13.42601308016889
  C          11.90710106865803     17.23248346502659     11.72353823303877
  C          13.01657270689025     16.82990612779162     13.82960044052086
  C          12.65755614629706     18.10151131604654     14.25416725683305
  C          11.55122845654465     18.50082464578484     12.16023741796434
  H          11.62148641609982     16.89036577172303     10.73691387757099
  H          13.58415794177721     16.17111896282662     14.47403526286269
  H          12.95271550447668     18.43582786592176     15.24025800857244
  H          10.98119882829508     19.14760256693264     11.50611270034531
  H          11.63737717937935     19.92551425712960     13.76351288341759
  C          13.51901024248560     12.46602612774497     13.75141276616407
  C          14.70029158439261     11.96452691668794     16.20433985064993
  C          12.96298164563757     11.52039048734168     14.59723283775639
  C          14.66480963593516     13.16111092902564     14.11160085409153
  C          15.25018319522215     12.90571871315001     15.34396638418619
  C          13.55876040958972     11.27202322011061     15.82484167989335
  H          12.07793963994399     10.97785359411925     14.30055076348020
  H          15.10291423419178     13.88409379394411     13.43668661207435
  H          16.14419289868698     13.44499563645730     15.62874757363313
  H          13.12361802737926     10.53259903610670     16.48496367185677
  H          15.16243176809943     11.76838851203937     17.16274293555563
88
[Pt12(CO)22{P(OMe)3}2]2�(staggered) (PBEh) E -5292.515101621911
  Pt          9.53495914959541      1.01421471135621     10.40740565309287
  Pt          6.95939487402397      1.53786885765418     11.11315965589799
  Pt          7.53362250852172     -0.54766162537379      9.44517288815714
  Pt          9.55150789029503      2.74047160561105      7.81382067299944
  Pt          6.91238952686164      2.86729992551918      8.31417485458253
  Pt          7.87007538088673      0.92740084641812      6.69558499603329
  Pt          8.21390629624570      3.07680519418246      4.51456798047987
  Pt          8.73461862116085      5.23963519925706      6.02980171296587
  Pt          6.18504090175916      4.36186858418906      5.74700517002183
  Pt          6.53702108895323      6.13124871223818      3.21774244343437
  Pt          9.20421115441221      6.64367179750635      3.21311386749483
  Pt          8.23205088154798      4.51532247972743      1.80513455685903
  C           8.79509132943010      2.18865791587427     11.90172260511667
  C           5.77129335355609      2.45447199003198     12.23933009340676
  C           5.79033469974365     -0.06004807952597     10.45310491939540
  C           7.00447901840006     -2.11317941767141      8.54664876756687
  C           9.62588743948265     -0.83725600735756      9.51903429735530
  C          11.29610898769847      3.46481072755408      7.89471241331839
  C           8.47286772846703      4.01393736842619      9.07707508955112
  C           5.44533824548017      3.72018849520232      9.16488953441858
  C           5.91196386650953      1.31750760980961      7.32387586793009
  C           7.59065713474651     -0.59395436241360      5.61237924472637
  C           9.96249874490347      1.01541920851658      6.71507976116870
  C           8.83596220251236      1.65669757730843      3.42001537317516
  C          10.03024316615083      4.02943303092774      4.88931770320125
  C           9.94411806691646      6.46894331266944      6.79493056796480
  C           6.94683658505775      5.98807285869913      6.79457666625263
  C           4.33826335000833      4.45872420190116      6.15526477820717
  C           6.14619536855877      2.78189352125602      4.37768133412615
  C           7.53833463141440      7.84753800194583      3.67276324895901
  C          10.63725112693445      7.76442017946687      3.68099911219414
  C          10.11048587217938      5.39216337749665      1.82211137021372
  C           8.46330297938723      3.19825552390894      0.48760828034299
  C           6.14263921242914      4.75797799265897      1.73495141517806
  O           9.14272476893817      2.75194628734369     12.85953256325231
  O           5.06062466712588      2.97795813910693     12.96378477768810
  O           4.75273455151171     -0.52751297095362     10.67694080807418
  O           6.67972541144380     -3.08006041403423      8.03569844018763
  O          10.36308190848535     -1.71022481619538      9.31900755713943
  O          12.33210451218790      3.94098642042803      7.87507906336509
  O           8.64910199100469      4.88991657744392      9.81705049085619
  O           4.56639099858948      4.25119210376737      9.65741647517485
  O           4.84007756635823      0.90501709767806      7.18072668363787
  O           7.42162423030673     -1.51257137079031      4.95992506263295
  O          10.86954959059588      0.40724043058846      6.33498375476687
  O           9.21793981626948      0.79456445997609      2.78162918793500
  O          11.15320999844095      3.92781767019610      4.62524131492710
  O          10.66553152502333      7.21370333701417      7.26783551664204
  O           6.58430385715996      6.84795330411292      7.48452152282622
  O           3.23447371349713      4.46456265765740      6.43673076345188
  O           5.38850372524438      2.10755257891994      3.82240489945544
  O           7.36598001063403      8.98623588494881      3.84582321665758
  O          11.51088566733989      8.45319379778333      3.93562504923154
  O          11.10335704870979      5.34000588313943      1.22392507184227
  O           8.61099952050617      2.43873644481622     -0.35164503582223
  O           5.28079952460356      4.42487156939427      1.03197030731006
  P          11.72359536005590      1.25569338417249     10.74779541890996
  O          12.28662425491500      2.51043885335502     11.61717969170886
  O          12.63912481547090      1.23714760775950      9.42439217315128
  O          12.45707151774126      0.08060719119136     11.59752277779136
  C          11.86504759198278      3.84038952839902     11.36077053659963
  H          11.85028245876249      4.37292517667648     12.31007629236301
  H          12.56360552185552      4.33586218886075     10.68409260292244
  H          10.86582455004872      3.89479231126421     10.92898012631206
  C          14.05217278916072      1.29610954889948      9.44854528148167
  H          14.37617806725368      1.48816216542027      8.42791841424151
  H          14.42143122022824      2.09964451547539     10.08913171098334
  H          14.48158580597519      0.35120143474582      9.78519503061322
  C          11.85242025203863     -0.40681507932539     12.77803939146262
  H          12.33022506707107     -1.35498055423529     13.02132328282546
  H          11.99356900525994      0.28544116868371     13.61196298412831
  H          10.78086591627923     -0.57713231626934     12.64625550234309
  P           4.41378586304470      6.74497651653025      3.53991160265560
  O           3.83552031680129      7.35524559963437      4.92042448868981
  O           3.35526042640094      5.55067069213941      3.32820181109294
  O           3.86976194477602      7.92824307202021      2.54601783353730
  C           4.43126179124388      8.48705558413851      5.52997528390340
  H           4.01580295186328      8.56408402845135      6.53244108543521
  H           5.51052067118539      8.38597132431351      5.61512481783070
  H           4.20323161120177      9.39775403192046      4.97211787259238
  C           1.95577151191477      5.72406639843996      3.45277109138463
  H           1.49203472384911      4.83856868864959      3.02239843409852
  H           1.65578758496269      5.80453175879200      4.49750239690112
  H           1.60056202466674      6.60454517106003      2.91270576816836
  C           4.30718465331657      7.97415635670305      1.20112090218695
  H           3.95324723965545      8.91479970964869      0.77972251307239
  H           5.39601008054221      7.93887717067371      1.12244938006687
  H           3.89713242226605      7.14846538449721      0.61415011352265
88
[Pt12(CO)22{P(OMe)3}2]2�(eclipsed) (PBEh) E -5292.519902791824 a.u.
  Pt          9.84780084390717     13.92992764193865     13.33110556137713
  Pt          7.65352778981939     15.43828565078416     13.94561527109743
  Pt          9.09647231036781     14.26359566516508     15.93056780613816
  Pt          7.25388135602246     11.77898862804787     16.22010484143403
  Pt          5.81381872708216     12.93914622903865     14.24324716350415
  Pt          7.97366423458522     11.45195924406692     13.63711035131761
  Pt          4.57292522912201      6.27349265885296     16.28589452520468
  Pt          2.45732045867032      7.96764436193851     16.09811219931622
  Pt          3.77805265429952      7.17100863398120     13.84065572256659
  C           8.74865168731293     15.21268215083261     12.17360873632241
  C           6.32582355278485     16.63949937220174     13.37117168063359
  C           7.67438908426831     15.77661266793674     16.00309663988844
  C           9.51442154497274     14.07254053254370     17.75838956998201
  C          10.90305283744315     13.64124823586237     15.06867966297532
  C           7.55053582171708     11.43368555645135     18.05720656912793
  C           5.63901146660276     13.10912215965481     16.31849644523761
  C           4.32354085399312     13.97293711800481     13.70211650906731
  C           6.70746699644964     12.55315199780149     12.39542212606422
  C           9.03008839613856     10.57735774977187     12.33196982719667
  C           8.93302919735446     10.85775311301208     15.39143005003085
  C           3.18782888557527      6.83513505517407     17.69246138652731
  C           1.02329347736228      8.86048375616370     16.91454527889022
  C           1.90145471079567      8.03493916874648     14.08205493292397
  C           3.76854516221836      6.92965958255861     11.96645416288359
  C           4.98023634660883      5.55579798318861     14.39751335187180
  O           8.79437456934689     15.75647284954407     11.14576211991451
  O           5.54252503425980     17.39540640634685     13.02993090709123
  O           7.25465013177172     16.54124788012246     16.76587860238147
  O           9.78035978363909     13.99054282290353     18.86433402752785
  O          11.98951983097514     13.47305225919284     15.44905054870916
  O           7.72273943602108     11.20605433728267     19.15979612670128
  O           5.00665556267236     13.66688162409837     17.10979147492900
  O           3.42307405739485     14.58603361601751     13.37252749292697
  O           6.56749575101166     12.81466584858312     11.27444634575416
  O           9.60783507628128      9.99122104275669     11.54363550372013
  O           9.89912781484126     10.31812453367660     15.73553954746251
  O           2.82461717305569      6.54197521841515     18.75962623194488
  O           0.13010631433588      9.37123843007658     17.40705272104838
  O           0.96113667841435      8.26290161834641     13.44351046006655
  O           3.71159203341214      6.73713509864995     10.84440467967213
  O           5.42402334735567      4.61841554585237     13.86937948686430
  P          11.40994709715758     13.39893606099306     11.82392139216443
  O          12.74870973305401     14.31456348957242     11.87850962946327
  O          11.07228196809658     13.56659400333696     10.25436641855085
  O          12.09510172561044     11.93827903621270     11.78859418383811
  P           5.85113193670402      4.99555348229010     17.59880012073029
  O           7.43485604619139      4.82203545830793     17.35898359851630
  O           5.87034779087569      5.31702109382751     19.18295444900210
  O           5.42105540411181      3.43327697163497     17.67447602930209
  Pt          6.65006598897681      8.63023701395245     13.93205761039534
  Pt          5.06726736950579      9.67693215394153     15.85281628734240
  Pt          4.55666319405059     10.21253476238480     13.25332327028768
  C           5.94049089193681      9.23240424256904     12.05284102467863
  C           8.07668194333084      7.52661920076945     13.39129634609610
  C           6.78888046181768      8.50176731487369     16.01434198927518
  C           4.61215418256217      9.92985953834539     17.67910636359730
  C           3.52184902887078     10.80435824717614     14.97499931112928
  C           3.46789493607818     10.99554692609586     11.92555319558322
  O           6.20337001225435      9.09447291658989     10.93269268062460
  O           8.93278973850164      6.85171418564994     13.05550125257763
  O           7.52172529828827      8.11075864072709     16.82504046420177
  O           4.34540278652939     10.10166176257989     18.77325737656921
  O           2.60878010265031     11.44478296816265     15.28505193001024
  O           2.80357399009772     11.45240703197253     11.12165605031925
  C          12.36402224126519     11.21904465161363     12.98062385799210
  H          13.24052748544901     11.61897850432019     13.49329216214736
  H          12.55545675394706     10.18661931897550     12.69479018353506
  H          11.52098351695927     11.23791928097852     13.67110938491236
  C           9.91320240620465     12.96902035891722      9.69669303249581
  H           9.62903187837006     13.55618702923111      8.82580533764035
  H           9.06844578768595     12.95989520358210     10.38700891484400
  H          10.12325493985697     11.94365174740496      9.38820289429107
  C          12.62755339108842     15.71002710780470     12.08190314022147
  H          13.63829171165378     16.11368810161389     12.12840301028429
  H          12.10976325104185     15.94438435982651     13.01462655140001
  H          12.09414248389089     16.19384424913827     11.26005470297013
  C           6.19462629251118      6.62285922842941     19.63027054879431
  H           7.26939590628277      6.80173653326158     19.57336721095154
  H           5.87075539719405      6.69830344574805     20.66640040430367
  H           5.68642454510011      7.39799489843343     19.05411418826177
  C           4.04891064102977      3.09043778874195     17.71630192152107
  H           3.98812183464159      2.00528683369179     17.64264032437190
  H           3.49130025803108      3.53196631643955     16.88712664418551
  H           3.58299873345520      3.40580382758040     18.65285757114072
  C           8.01269838016068      4.87450877844170     16.06718976129750
  H           9.06790831839970      5.10708668624176     16.19527316075247
  H           7.56182326808036      5.64972424927548     15.45047275874619
  H           7.91339873018353      3.91710095275642     15.55294871038803
130
[Pt12(CO)22{P(OPh)3}2]2�(staggered) (PBEh) E -6440.450548279142 a.u.
  Pt          9.41595288653468      1.37912979231007     10.68455758518187
  Pt          7.04331246893222      2.26884994340455     11.66700087563564
  Pt          7.12173220731756      0.09082434922799     10.01590301105359
  Pt          9.33483772001481      3.10165714491701      8.11810064877739
  Pt          6.78423726050343      3.53251344684531      8.85560203363782
  Pt          7.36411348727958      1.46890973780901      7.21746048587668
  Pt          7.77146616389838      3.42209264365454      4.83191683235251
  Pt          8.59882943448049      5.52765598893851      6.28762171339857
  Pt          5.97173264493297      4.89646482220220      6.22700272581759
  Pt          6.06798505139220      6.80954826471667      3.78965500110003
  Pt          8.55582758031028      7.81890558864163      4.23502665284205
  Pt          8.23107830264756      5.63053787499235      2.63265458773134
  C           9.01200881910005      2.63265493253485     12.25800164170362
  C           6.11168464420136      3.37027400379512     12.86998626945189
  C           5.59031347275405      0.84280706665955     11.19809668947755
  C           6.25602554803832     -1.39590586999601      9.25260000867654
  C           9.12247131829532     -0.46559753558203      9.78562249520980
  C          11.16787821559057      3.57900346993689      7.97918085472121
  C           8.52923208211382      4.53111229640527      9.40875736388592
  C           5.50970015331789      4.57421225591243      9.79956315773533
  C           5.52662438796982      2.08332991861670      8.01136377567003
  C           6.82024888026180     -0.02001248960313      6.18932041133235
  C           9.44162467279026      1.33375778506056      7.01241094664761
  C           8.12817983350067      1.98520112132846      3.65261901764222
  C           9.69180089064412      4.21190888871747      5.06175935864756
  C           9.99369163817162      6.59345775769253      7.00092147347251
  C           6.96305873043099      6.47814091412889      7.16637965814222
  C           4.17402064126081      5.08579192232520      6.79781913830131
  C           5.68454478341712      3.33130782200289      4.87184835253653
  C           6.64829841282843      8.65869066249661      4.46944991267983
  C           9.62708843954392      9.20904261232861      4.90362187842398
  C           9.88281068999282      6.84300326497476      2.95476336577858
  C           8.94873564625166      4.41849768388004      1.38548235677035
  C           6.18399407867554      5.38870486761687      2.28568724019927
  O           9.54698687680576      3.12389364808268     13.16656179349959
  O           5.55581260459777      4.00904854435244     13.63460683882144
  O           4.52819006222595      0.54519906638162     11.55374067583527
  O           5.73231867526590     -2.31385171048086      8.82532778510829
  O           9.73411283559068     -1.39570146075182      9.45383885074279
  O          12.25092077050225      3.87446017659789      7.79664429730829
  O           8.85260821474638      5.42339908956293     10.07764286150034
  O           4.74492630591102      5.22043658047842     10.34161909688768
  O           4.40784658133174      1.78914546351284      7.98350100935836
  O           6.49394284729111     -0.91913641155823      5.57116630296967
  O          10.23268304459366      0.62970363223055      6.54802088368309
  O           8.33485595527255      1.12462330452822      2.93630357830676
  O          10.77977385221528      4.02199143126822      4.71563088223760
  O          10.82216941908535      7.21924214327067      7.46864943644533
  O           6.74780853945825      7.39095761141961      7.84824909084255
  O           3.10309969396299      5.13477583142960      7.17963552394753
  O           4.82564220695265      2.73435634598363      4.37768327744879
  O           6.23395430534853      9.72939008918986      4.64098210816825
  O          10.27076767114719     10.07508646613382      5.27523935662429
  O          10.94760753030157      7.01216728837482      2.52896216804743
  O           9.39207858646892      3.71772783684283      0.60333882934055
  O           5.49168454161477      4.82979927140346      1.53968394895453
  P          11.61442465308312      1.19202953289525     10.77299161762044
  O          12.60158757926262      2.16894294154419     11.65096413476917
  O          12.37211677754912      1.10684161854792      9.33826380791392
  O          12.16927743118747     -0.19081842652265     11.44951956922810
  P           3.86080250743961      6.90613722784089      3.82248287463345
  O           2.96714736421863      7.55309872879247      5.03133337339564
  O           3.12788999479260      5.45869034284121      3.77433097124078
  O           3.12255911236136      7.70413246909645      2.58490166828096
  C           1.95774488642969      5.12730449684141      3.15471084452067
  C          -0.35981338775193      4.31885118655063      1.86399870795607
  C           0.75994683321063      5.77257330035951      3.42902131099077
  C           2.00586344240436      4.07905924524179      2.24567647641669
  C           0.84385937597024      3.67740943994300      1.60664371819695
  C          -0.39340213891957      5.36217083130909      2.77696751668989
  H           0.72273068778838      6.57562834433295      4.15122245356814
  H           2.95116351565335      3.58768779858792      2.05859250829890
  H           0.88396670865359      2.85660258201141      0.90223651757778
  H          -1.32773440923603      5.86486811853408      2.99160933085009
  H          -1.26526853887365      4.00294417708283      1.36251600836018
  C           3.74451900307893      7.93647603788301      1.38482742885989
  C           4.93875341194329      8.42712208301311     -1.06072474780266
  C           3.39059957710758      7.16941151506174      0.28646780780772
  C           4.68541383680907      8.94917347773730      1.27571778080806
  C           5.28303221358022      9.18630522347982      0.04780287623905
  C           3.98966973988651      7.42302273655676     -0.93749856945636
  H           2.66235447116116      6.37633409738002      0.39824109855068
  H           4.95366313034006      9.53743025287220      2.14317084373677
  H           6.03486106416609      9.96021757266468     -0.03323834006921
  H           3.72427068731726      6.81704560554416     -1.79391373485627
  H           5.41698594322816      8.60951579234818     -2.01415603629729
  C           3.25980414394171      8.78585427796907      5.56476569053443
  C           3.82022539339082     11.25141113088214      6.68440053127304
  C           3.92273427961321      8.84968162158962      6.77874933481251
  C           2.86194311703556      9.94109236557866      4.90719591755095
  C           3.14599815386391     11.17309965569426      5.47553403355437
  C           4.20463760188908     10.08737607852086      7.33242038896786
  H           4.22662061809801      7.94337243697879      7.28114770220136
  H           2.33925874777077      9.87505113305771      3.96275841899967
  H           2.84533367860250     12.07712429290751      4.96149983686690
  H           4.74457156596619     10.13276109403113      8.26854670937331
  H           4.05198046584024     12.21594708059087      7.11685340441564
  C          13.61482219120067      0.58385466641988      9.09680878080222
  C          16.10463493281476     -0.46948352347450      8.50178592043263
  C          13.74324264285659     -0.77694660762526      8.85998389665395
  C          14.71248049332923      1.42610846806848      9.02104917391333
  C          15.95746218021673      0.89126580544416      8.72377734490859
  C          14.99244713261905     -1.29764554052108      8.56448361035232
  H          12.86538665454212     -1.40852454270253      8.88993117117616
  H          14.58697433479263      2.49009316168091      9.17134709737623
  H          16.81441801781917      1.54922503243542      8.65826021450003
  H          15.09391424147764     -2.35854669288560      8.37570122785482
  H          17.07760148837702     -0.88121803112136      8.26704626883957
  C          11.50286736402321     -0.87510783952915     12.42594499003863
  C          10.20661594251402     -2.36094329329306     14.37408053351211
  C          11.33541789485135     -2.24078331268876     12.25181078486325
  C          11.03193457960629     -0.24519723844440     13.56936552491870
  C          10.37805153990465     -0.99492649144501     14.53501714419958
  C          10.69174218691907     -2.97948518697248     13.23064401553166
  H          11.69075372220527     -2.70932085228278     11.34421688727002
  H          11.16420290256865      0.81955909248318     13.70842788056469
  H           9.99254504163917     -0.49658402449779     15.41467230461563
  H          10.55206791617995     -4.04305038769247     13.08690104937719
  H           9.68801243900014     -2.93793588951274     15.12831852105285
  C          12.89995716303360      3.48110221931797     11.39569520453252
  C          13.65542645137807      6.11240238773401     10.94505729148844
  C          14.23167217256205      3.85171569477679     11.53695269407137
  C          11.94224519825047      4.42084760451152     11.04976908503639
  C          12.32890313562828      5.73195925483661     10.81585559861860
  C          14.60299248040599      5.16826916523398     11.31419600632629
  H          14.96357397826613      3.10377562489926     11.81377549383245
  H          10.90364624892493      4.14585629010005     10.95682163126240
  H          11.57520412987692      6.45060499264627     10.52401101007615
  H          15.64200456164027      5.45302131827429     11.42198311943719
  H          13.94825209262811      7.13632097050439     10.75498361938780
130
[Pt12(CO)22{P(OPh)3}2]2�(eclipsed) (PBEh) E -6440.454000949276 a.u.
  Pt          9.34745340503074     14.03008573052359     13.56585044416529
  Pt          7.13204299561460     15.54434460257926     14.00161471330545
  Pt          8.74076381011920     14.85385075584121     16.09087915749294
  Pt          6.88206561311915     12.40446770599020     15.93705051418498
  Pt          5.84877555110317     12.66161534763208     13.45647244256875
  Pt          8.09005395136678     11.18964279095624     13.85679123738492
  Pt          4.56840720005842      6.62494981055133     16.04188049388618
  Pt          2.35060085807753      8.18717728164029     16.27254986923472
  Pt          3.10033489905166      7.23886427628719     13.83121212194322
  C           8.15879244268122     15.06546288260819     12.23579327416566
  C           5.68129603267104     16.53331712969005     13.32540316821295
  C           7.17222044613129     16.21926816407255     15.96506145950329
  C           9.28212471086525     15.06986443113102     17.87689519209595
  C          10.50602203730561     14.08585899158152     15.27161557923759
  C           6.78520036742867     12.78595323704101     17.79632469236849
  C           5.18994051878915     13.45452241433244     15.28750172751047
  C           4.58624054860717     13.43176764081028     12.28137924708145
  C           7.06792423156375     11.65575298577875     12.09794024479304
  C           9.32630745880096      9.92974835471617     13.17464452512836
  C           8.69665261936369     11.39000932514048     15.85442318584434
  C           3.49184134784406      7.18236241945531     17.71411619092477
  C           1.09505674204830      9.07308821695368     17.35739680266212
  C           1.34803814268064      8.17896917402230     14.45297475828159
  C           2.72725272261629      6.91077179223168     12.01872242408081
  C           4.54039329752188      5.76043623533363     14.16963696200912
  O           8.13810861485724     15.39719904163009     11.12328540898377
  O           4.82012258141432     17.16363861621567     12.92495299631916
  O           6.68546262319343     17.04657492853710     16.61520992747412
  O           9.63647672904005     15.24082353945795     18.94766110306005
  O          11.60753300250528     13.95702962833369     15.61261834437765
  O           6.71473932231250     13.00528753173157     18.91102365461438
  O           4.32796563507744     14.09463746610878     15.71816051637746
  O           3.84066872020463     13.91688567786922     11.57044290585734
  O           7.13065034183229     11.44096004878675     10.96138574865473
  O           9.98802152551509      9.09674070100706     12.76872741669102
  O           9.58723115832481     11.10821582772683     16.54340872260442
  O           3.40967313905703      6.94063686713085     18.84686058064760
  O           0.31042889589562      9.58320261454837     18.00813128653704
  O           0.29501466387514      8.41847986964762     14.03161336464698
  O           2.47741049109665      6.67273146025759     10.93143870660713
  O           4.93459400068865      4.82832136220062     13.60222115177896
  P          10.76351239410155     13.17873928360087     12.10288374456522
  O          12.09185294319398     14.08610118332487     11.74371901373173
  O          10.14173847473464     12.91897944619472     10.62625347027611
  O          11.51305592930997     11.73223362192388     12.26310734443774
  C          12.37757380512645     15.27077950299767     12.37122196958476
  C          13.44066971883292     15.30919269539685     13.25948677700169
  H          13.98659087402747     14.40068464364789     13.47931524789027
  C          13.76479718821175     16.50718206973351     13.87587626688748
  H          14.58420394114781     16.53551055711820     14.58226714742443
  C          13.02831721212001     17.65365028120643     13.61575173140339
  H          13.27330849599349     18.58270385375457     14.11362134822803
  C          11.96202566625228     17.59812534569228     12.73075212858901
  H          11.36714176492428     18.48100262814571     12.53796864871253
  C          11.63231256027996     16.40821342971349     12.10078496588052
  H          10.79400396339763     16.36050163012357     11.41846150352021
  C          10.78177972011115     12.25016136017433      9.61597761621040
  C          11.73941533513523     12.89066172471852      8.84271384487685
  H          12.00083578862371     13.91937334758210      9.04657244123808
  C          12.34383153029631     12.20022226720739      7.80165982014386
  H          13.09012629895854     12.69936360739894      7.19672008906038
  C          11.99718945394166     10.88466118879292      7.53378266274925
  H          12.47156111731307     10.35056553899090      6.72080947906163
  C          11.03079060237305     10.26046505979210      8.31010966865063
  H          10.74825141161027      9.23548066816201      8.10893688635507
  C          10.42060104980110     10.93693445492855      9.35381448762606
  H           9.65974481501490     10.46169721004616      9.95755487615563
  C          12.65467989694121     11.52177860617492     12.98708137343207
  C          13.88240579067144     11.59866050818097     12.34336002654357
  H          13.91954116082978     11.84418464490098     11.29019805933003
  C          15.04183513754963     11.34653671948971     13.06017519414248
  H          15.99991494091802     11.40409597673396     12.55950521753615
  C          14.97729000772580     11.02559439778799     14.40917949334807
  H          15.88420013715178     10.83250864829406     14.96728984898715
  C          13.74286490775459     10.94737930475313     15.03652228256478
  H          13.67714084123134     10.69742325841257     16.08685763297700
  C          12.57518406181242     11.19305673354187     14.33069336385921
  H          11.61515196814491     11.12768381277154     14.82358895727576
  P           6.10225288647644      5.43100097204643     17.08960879983246
  O           7.65470124205994      5.24127942974679     16.60628151915912
  O           6.42508416463066      5.93276667460163     18.59773328023344
  O           5.75566295478019      3.83681194599178     17.32847222878300
  C           8.03439173614839      4.40210769002320     15.59258908591431
  C           8.02451807012272      4.84668441498714     14.28088976101373
  H           7.68526417666476      5.84530714128549     14.04559236438540
  C           8.44557094460623      3.99265308989590     13.27356687879658
  H           8.42799275577964      4.34159189375627     12.24990761897566
  C           8.87572948907730      2.70850995020296     13.57185797913394
  H           9.20431769391190      2.04709654231445     12.78071359719972
  C           8.88611343304396      2.27701221962794     14.89132800428995
  H           9.22319856260370      1.27736738139622     15.13470423268213
  C           8.46220332245605      3.11917000090202     15.90748646227260
  H           8.46633596349450      2.79596360379637     16.93989643840270
  C           7.43252361758376      5.44942713282506     19.39032319330710
  C           8.58030193081653      6.21228096123657     19.54595952999421
  H           8.66794044396499      7.15683692268030     19.02711756058853
  C           9.58894215055043      5.75931523503050     20.38049690372048
  H          10.48335630116698      6.35655078430940     20.49909793010552
  C           9.45923711745042      4.55268625116440     21.05416456909395
  H          10.25134409085899      4.20286841368585     21.70324983297703
  C           8.30346339510234      3.80331803405089     20.89582879378135
  H           8.18757047130498      2.86489708230348     21.42296872659237
  C           7.28424072355254      4.24605242934382     20.06494699113552
  H           6.37790499972324      3.66800797217996     19.95071866975876
  C           4.59121613836822      3.26356384611413     16.88729923238259
  C           3.39412839650349      3.51419122046621     17.54023976048816
  H           3.36456198032845      4.19119720884876     18.38399911958493
  C           2.23497847194761      2.90514643219645     17.08570447890787
  H           1.29659336007527      3.11760350271706     17.58064272833630
  C           2.27131008130239      2.05204896913865     15.99307612561793
  H           1.36113772861556      1.59019042990893     15.63357039917334
  C           3.47693262273064      1.81004133256486     15.35091892645494
  H           3.51144039890090      1.16163356704325     14.48516615857523
  C           4.64207343075955      2.41761749884606     15.79100034975624
  H           5.58307411534804      2.26171847136435     15.27931862751162
  Pt          6.69198981261297      8.85873051990395     15.59786982613693
  Pt          4.67592415185848     10.35426622661972     16.62084992346050
  Pt          4.76576396360220      9.82305883951547     13.97598458624092
  C           6.32086141527004      8.50186238546140     13.56450734303288
  C           8.39648752113274      8.07850343103153     15.85482438437286
  C           6.25816320021815      9.38587890322473     17.57060662250230
  C           3.79067324233805     11.11108983026929     18.10854865889811
  C           3.36172009860367     10.91415432893706     15.08110741624372
  C           4.01715684375229     10.01929817485468     12.24082629241191
  O           6.74003497801212      7.87576207793887     12.68167422672870
  O           9.46270187087690      7.71163857674559     16.01341690163838
  O           6.69053334791248      9.23953712732803     18.63515298905191
  O           3.24555841225219     11.54902050699896     19.00714573017189
  O           2.39686654908799     11.53142540439964     14.91906406702941
  O           3.57374792873736     10.15148892866920     11.20084027959353
